# Supplementary material for: Identification of multi-omics biomarkers and construction of the novel prognostic model for hepatocellular carcinoma
Source: Sci Rep. 2022 Jul 15;12:12084. doi: 10.1038/s41598-022-16341-w (PMC9287549; doi:10.1038/s41598-022-16341-w)
Supplement: Supplementary file 3 — Supplementary Tables. [file 41598_2022_16341_MOESM3_ESM.xlsx]

## Sheet: Table S1
Table S1. 267 differentlly expressed mRNAs(DE-mRNAs) between HCCs and non-HCCs
ID	logFC	P Value	threshold
CLEC4G	-7.65265	1.87e-64	Down
STAB2	-5.65062	1.3e-53	Down
CRHBP	-5.73491	2.47e-50	Down
FCN3	-5.09847	6.64e-49	Down
MARCO	-6.58159	1.14e-44	Down
CFP	-3.34441	1.31e-41	Down
COLEC10	-5.14622	1.36e-39	Down
VIPR1	-3.88548	5.2e-38	Down
ECM1	-3.01939	1.78e-37	Down
PZP	-4.83711	2.94e-36	Down
PTH1R	-3.4566	2.57e-35	Down
KCNN2	-4.18288	4.32e-34	Down
CCBE1	-4.81173	5.84e-34	Down
NTF3	-3.9234	1.23e-32	Down
MT1H	-6.43958	2.67e-31	Down
MT1F	-4.62597	9.43e-31	Down
LYVE1	-3.12375	1.37e-30	Down
HAMP	-6.25459	2.1e-30	Down
DNASE1L3	-3.07311	1.07e-28	Down
FOSB	-3.79456	1.33e-27	Down
MT1M	-5.10473	1.48e-27	Down
GPM6A	-4.1182	3.72e-27	Down
GPR182	-3.97713	6.21e-27	Down
DBH	-3.29007	2.93e-26	Down
PITPNM3	-3.28054	3.28e-26	Down
MT1G	-5.77426	8.13e-26	Down
BCO2	-3.63865	2.18e-25	Down
MT2A	-3.03778	5.08e-24	Down
CNDP1	-5.19867	2.94e-23	Down
DIRAS3	-3.48784	1.7e-22	Down
MT1E	-4.18877	2.98e-22	Down
MT1X	-3.54286	5.31e-22	Down
SFRP1	-3.57775	1.83e-21	Down
IL13RA2	-3.401	2.42e-21	Down
IGFALS	-4.08287	3.19e-21	Down
ESR1	-3.23945	4.36e-21	Down
GPR128	-3.04344	5.21e-21	Down
TTC36	-4.50741	7.08e-21	Down
ADRA1A	-4.04678	7.45e-21	Down
TMEM27	-3.08082	1.1e-20	Down
CD5L	-4.4481	6.32e-20	Down
MUC6	-4.7637	3.18e-19	Down
NAT2	-4.21531	4.95e-19	Down
APOF	-3.69712	5.4e-19	Down
KBTBD11	-3.02903	3.11e-18	Down
SLC25A47	-4.46999	3.57e-18	Down
CYP2B6	-3.17513	1.85e-17	Down
CYP39A1	-3.37794	4.36e-17	Down
MFSD2A	-3.75835	7.67e-17	Down
CYP2C8	-3.39794	9.97e-17	Down
CTNNA3	-3.07215	2.23e-16	Down
HSD17B13	-4.81718	5.02e-16	Down
SLC22A1	-3.96389	5.57e-16	Down
HAO2	-3.88584	1.9e-15	Down
DCN	-3.46504	2e-15	Down
C9	-5.00071	5.14e-15	Down
RET	-3.06935	5.35e-15	Down
FAM134B	-3.08283	8.31e-15	Down
TSLP	-3.08707	1.87e-14	Down
NNMT	-3.06222	2.03e-14	Down
CYP3A4	-5.00673	2.19e-14	Down
AVPR1A	-3.72604	3.65e-14	Down
DPT	-3.62713	3.82e-14	Down
GLS2	-3.60339	4.23e-14	Down
C7	-3.50086	5.27e-14	Down
UROC1	-3.92189	5.59e-14	Down
SRD5A2	-3.10635	8.28e-14	Down
MOGAT2	-3.37703	4.53e-13	Down
PCK1	-3.09173	6.12e-13	Down
GYS2	-3.05939	2.24e-12	Down
CDHR2	-3.53649	2.61e-12	Down
ADH4	-3.60304	3.04e-12	Down
THRSP	-3.99687	2.03e-11	Down
ASPG	-3.63324	3.39e-11	Down
HGFAC	-3.6486	6.13e-11	Down
GLYAT	-3.31249	1.88e-10	Down
CLRN3	-3.39264	3.77e-10	Down
GCGR	-3.3809	1.34e-09	Down
CYP2A7	-3.88114	1.55e-09	Down
CYP2E1	-3.58735	2.57e-09	Down
CYP2A6	-3.6775	3.29e-09	Down
IGF2	-3.10421	2.54e-07	Down
PRSS8	-3.0041	5e-07	Down
GABRD	5.15492	5.79e-85	Up
PLVAP	3.47669	1.61e-82	Up
HIGD1B	4.01103	1.96e-73	Up
SLC26A6	3.12183	6.3e-64	Up
MXD3	3.2062	1.07e-60	Up
UBE2T	3.86612	2.16e-60	Up
MND1	4.06464	2.91e-60	Up
CDC25C	5.039	1.09e-59	Up
COX4I2	3.56857	6.94e-59	Up
ARHGEF39	3.50784	2.11e-57	Up
SKA1	5.09197	2.24e-56	Up
NOX4	3.42659	3.07e-56	Up
FBXO43	4.56871	1.17e-55	Up
COL15A1	4.18088	4.73e-55	Up
SPC24	3.95037	9.91e-55	Up
CDKN3	4.38912	1.05e-54	Up
MELK	4.65285	4.22e-54	Up
IQGAP3	4.67026	6.85e-54	Up
NCAPG	4.60066	6.41e-53	Up
THY1	3.27215	1.19e-52	Up
ESM1	4.90659	1.56e-52	Up
NUF2	4.65781	2.26e-52	Up
OR51E1	4.03298	2.92e-52	Up
APLN	4.36375	8.67e-52	Up
E2F1	4.28552	8.91e-52	Up
TNFRSF4	3.12463	1.15e-51	Up
HJURP	4.49423	1.17e-51	Up
TROAP	4.61621	2.28e-51	Up
CDCA5	3.88962	3.15e-51	Up
BIRC5	4.49275	4.61e-51	Up
NEK2	4.68366	6.76e-51	Up
EXO1	4.30654	8.18e-51	Up
NDC80	3.85175	1.46e-50	Up
SKA3	4.1711	1.96e-49	Up
ASPM	4.34506	2.47e-49	Up
CCNB2	4.24304	3.82e-49	Up
AURKA	3.25415	6.97e-49	Up
UBE2C	4.53476	8.41e-49	Up
SPC25	3.90511	1.36e-48	Up
CDC20	4.62883	1.55e-48	Up
PBK	4.3604	1.79e-48	Up
CDC45	3.94786	2.5e-48	Up
C5orf34	3.06202	4.79e-48	Up
PTTG1	4.04151	4.79e-48	Up
CDCA3	3.69989	5.11e-48	Up
CENPA	4.5433	6.62e-48	Up
HMMR	3.91811	1.48e-47	Up
CDK1	4.00756	1.53e-47	Up
CENPF	4.29106	2.15e-47	Up
KIFC1	4.14285	3e-47	Up
PKMYT1	3.6688	3.2e-47	Up
KIF4A	4.3115	3.5e-47	Up
PRC1	3.70284	4.73e-47	Up
CDT1	3.94302	6.07e-47	Up
DEPDC1	4.5417	7.64e-47	Up
CCNB1	3.65743	7.87e-47	Up
EME1	3.72613	9.85e-47	Up
KIF20A	4.30715	1.05e-46	Up
RRM2	3.79842	2.05e-46	Up
RFX8	3.417	2.31e-46	Up
KIF2C	4.209	2.44e-46	Up
SCX	3.67174	2.66e-46	Up
TRAIP	3.30757	3.08e-46	Up
TTK	4.39629	4.61e-46	Up
TOP2A	4.4907	5.15e-46	Up
DLGAP5	4.24021	5.29e-46	Up
NEIL3	4.69542	1.48e-45	Up
BUB1	4.06769	2.24e-45	Up
KIF18B	4.45159	4.1e-45	Up
DTL	3.94882	6.37e-45	Up
OLFML2B	3.43221	7.78e-45	Up
TICRR	4.32254	8.84e-45	Up
CDC6	3.7944	1.73e-44	Up
CENPM	3.98691	1.97e-44	Up
CDKN2A	4.47546	2.69e-44	Up
AURKB	3.8237	3.36e-44	Up
CDCA8	3.60657	5.42e-44	Up
ANLN	4.266	1.57e-43	Up
MTFR2	3.7077	1.65e-43	Up
FAM111B	3.88952	1.96e-43	Up
CCNA2	3.83732	2.49e-43	Up
TRIP13	3.75149	2.51e-43	Up
PLXDC1	3.21292	7.91e-43	Up
RASD2	3.16038	1.91e-42	Up
DIAPH3	3.87675	2.43e-42	Up
FOXM1	4.04505	2.61e-42	Up
ORC1	3.6004	4.4e-42	Up
MKI67	3.91779	4.61e-42	Up
RECQL4	3.00306	6.14e-42	Up
C16orf59	3.27407	1.4e-41	Up
CENPE	3.68404	1.46e-41	Up
PLK1	3.8721	3.1e-41	Up
BUB1B	4.09628	3.47e-41	Up
THBS4	5.06298	6.88e-41	Up
CELSR3	3.71614	1.02e-40	Up
TCF19	3.28801	1.41e-40	Up
ORC6	3.39948	1.82e-40	Up
E2F8	4.45825	2.81e-40	Up
CKAP2L	3.84091	5.66e-40	Up
CENPI	3.66251	1.05e-39	Up
ZWINT	3.04538	2.74e-39	Up
GTSE1	3.86047	2.8e-39	Up
PARPBP	3.18162	3e-39	Up
KIF18A	3.87993	4.81e-39	Up
NCAPH	3.41546	6.23e-39	Up
SGOL1	3.48278	7.2e-39	Up
ASF1B	3.35051	2.92e-38	Up
ERCC6L	3.59319	3.56e-38	Up
XRCC2	3.51148	8.13e-38	Up
MYBL2	4.46743	1.17e-37	Up
RAD54L	3.88788	1.57e-37	Up
KIF14	3.57128	2.63e-37	Up
CDCA2	3.7782	2.7e-37	Up
E2F2	3.52711	3.67e-37	Up
RDM1	4.12588	5.58e-37	Up
POLQ	3.61586	9.06e-37	Up
AIM1L	3.56077	1.05e-36	Up
MCM10	3.7271	2.18e-36	Up
KIF23	3.6783	2.45e-36	Up
UHRF1	3.7888	2.76e-36	Up
MDK	3.97453	3.09e-36	Up
SAPCD1	3.42465	7.39e-36	Up
MESP2	3.69424	1.04e-35	Up
SHCBP1	3.6108	2.2e-35	Up
ARHGAP11A	3.01207	2.25e-35	Up
E2F7	4.01606	2.79e-35	Up
STC2	3.47485	1.01e-34	Up
FAM132B	3.05328	1.52e-34	Up
GINS1	3.19965	5.94e-34	Up
KIF15	3.659	1.31e-33	Up
CEP55	3.40673	2.14e-33	Up
CENPK	3.23111	2.93e-33	Up
MAPT	3.20493	3.66e-33	Up
TP73	3.82526	1.25e-32	Up
PIF1	3.09126	8.1e-32	Up
CCNE1	3.42542	2.26e-31	Up
FOXS1	3.23209	2.28e-31	Up
GSG2	3.24041	3.38e-31	Up
HOXD8	3.68757	1.69e-30	Up
MMP11	3.63464	3.52e-30	Up
GPRIN1	3.08767	3e-29	Up
CLSPN	3.49714	9.29e-29	Up
GPR19	3.03554	1.06e-28	Up
GPC3	5.54889	1.09e-28	Up
PXDNL	3.14046	2.72e-28	Up
SP6	3.0197	4.65e-28	Up
BCAN	4.33694	4.71e-28	Up
LHX4	3.05739	5.25e-28	Up
NXPH4	4.35569	1.82e-27	Up
TGM3	4.56602	4.3e-26	Up
SLC7A11	4.20719	5.91e-24	Up
B4GALNT1	3.6324	8.33e-24	Up
DEPDC1B	3.2686	1.44e-23	Up
CTHRC1	3.5511	2.35e-23	Up
EPS8L3	5.22933	2.93e-23	Up
UBD	3.35001	7.32e-23	Up
GNAZ	3.41018	2.13e-22	Up
RAB3B	4.30125	3.1e-22	Up
RTKN2	3.3626	4.22e-22	Up
DUSP9	3.73602	6.46e-21	Up
SFN	4.27704	1.52e-20	Up
MAPK8IP2	3.11426	5.41e-20	Up
LYPD1	3.74807	1.8e-19	Up
SIX4	3.35089	3.53e-19	Up
LEF1	3.02114	9.72e-19	Up
ALG1L	3.33529	1.07e-18	Up
SPINK5	3.08906	2.46e-18	Up
ACAN	3.39092	1.29e-16	Up
CABYR	3.3349	2.8e-16	Up
MRAP2	3.52774	1.77e-15	Up
WNK4	3.15751	6.75e-15	Up
SPOCK1	3.31011	7.86e-15	Up
CDCA7	3.12896	8.79e-15	Up
MYCN	3.20813	2.15e-14	Up
NQO1	3.56613	5.62e-14	Up
SULT1C2	3.758	7.58e-14	Up
COCH	3.41404	1.54e-13	Up
ELFN2	3.70508	4.98e-13	Up
MUC13	4.05537	2.31e-12	Up
SLC2A5	3.03772	5.47e-12	Up
CA12	3.085	8.2e-11	Up
AKR1B10	4.00639	2.71e-10	Up
EEF1A2	3.61226	1.26e-08	Up
SPINK1	3.14753	1.64e-06	Up

## Sheet: Table S2
Table S2. 82 mRNAs significantly associated with OS of HCC
ID	P value	HR	95%CI
UBE2T	0.000473498	1.314	1.127-1.531
CDC25C	0.000169865	1.255	1.115-1.412
SKA1	2.0402e-05	1.279	1.142-1.432
MELK	7.23871e-05	1.275	1.131-1.437
IQGAP3	6.55014e-05	1.301	1.143-1.48
NCAPG	3.5699e-05	1.304	1.15-1.478
NUF2	0.000107288	1.251	1.117-1.402
E2F1	0.000483931	1.232	1.096-1.385
HJURP	2.37191e-05	1.309	1.155-1.482
TROAP	0.000125773	1.247	1.114-1.395
CDCA5	4.95677e-05	1.317	1.153-1.504
BIRC5	1.35037e-05	1.292	1.151-1.45
NEK2	0.000478047	1.219	1.091-1.363
EXO1	0.000114457	1.277	1.128-1.446
NDC80	4.94262e-06	1.387	1.205-1.596
SKA3	0.0002179	1.264	1.116-1.431
UBE2C	3.946e-05	1.275	1.136-1.432
SPC25	2.03791e-05	1.335	1.169-1.525
CDC20	6.96601e-07	1.327	1.187-1.484
PBK	2.16955e-05	1.29	1.147-1.451
CDC45	6.91129e-05	1.303	1.144-1.484
PTTG1	8.64135e-06	1.339	1.177-1.523
CDCA3	5.32617e-05	1.314	1.151-1.499
CENPA	5.40283e-07	1.354	1.202-1.524
HMMR	0.000144019	1.279	1.126-1.451
CDK1	4.33693e-05	1.29	1.142-1.458
KIFC1	8.23912e-05	1.27	1.128-1.431
KIF4A	8.30037e-05	1.249	1.118-1.395
CDT1	6.17246e-05	1.278	1.133-1.441
DEPDC1	3.45369e-05	1.252	1.126-1.393
CCNB1	5.8277e-06	1.383	1.202-1.591
KIF20A	8.03536e-06	1.331	1.174-1.51
RRM2	0.000126828	1.294	1.134-1.476
KIF2C	3.06297e-07	1.367	1.213-1.541
TRAIP	0.000208469	1.316	1.138-1.521
TTK	1.45908e-05	1.294	1.152-1.455
DLGAP5	7.02372e-06	1.311	1.165-1.475
NEIL3	3.13683e-06	1.301	1.165-1.453
BUB1	0.000119996	1.265	1.122-1.426
KIF18B	9.41823e-05	1.234	1.111-1.372
TICRR	0.000174997	1.242	1.109-1.392
CDC6	0.000141177	1.266	1.121-1.429
CENPM	6.18112e-05	1.264	1.127-1.417
AURKB	0.00020188	1.254	1.113-1.413
CDCA8	3.69264e-07	1.416	1.238-1.62
ANLN	1.46881e-05	1.283	1.146-1.435
CCNA2	0.000322405	1.225	1.097-1.368
TRIP13	6.30926e-07	1.361	1.205-1.536
ORC1	0.000128209	1.279	1.128-1.451
MKI67	6.94625e-05	1.27	1.129-1.429
RECQL4	0.00018439	1.297	1.132-1.487
C16orf59	7.27231e-05	1.3	1.142-1.48
CENPE	4.55238e-05	1.295	1.144-1.466
PLK1	4.27137e-06	1.323	1.174-1.49
BUB1B	0.000255212	1.232	1.102-1.378
ORC6	8.73817e-05	1.293	1.137-1.47
CKAP2L	0.000398625	1.229	1.096-1.377
CENPI	0.000103955	1.265	1.123-1.424
ZWINT	1.98105e-05	1.362	1.182-1.569
GTSE1	8.51311e-05	1.26	1.123-1.414
KIF18A	4.19144e-05	1.271	1.133-1.425
NCAPH	0.000416919	1.254	1.106-1.422
SGOL1	7.4193e-05	1.28	1.133-1.447
ERCC6L	1.82866e-05	1.295	1.151-1.457
MYBL2	1.96312e-05	1.226	1.117-1.347
RAD54L	8.88942e-05	1.236	1.112-1.374
CDCA2	4.78697e-05	1.261	1.128-1.411
E2F2	5.30824e-05	1.287	1.139-1.454
MCM10	2.75205e-06	1.323	1.177-1.487
KIF23	0.000131	1.245	1.113-1.392
SHCBP1	0.000278894	1.23	1.1-1.375
STC2	0.000246766	1.245	1.107-1.399
GINS1	9.42449e-05	1.279	1.13-1.447
KIF15	7.85288e-05	1.235	1.112-1.372
CEP55	6.06561e-07	1.345	1.197-1.511
CLSPN	9.65774e-05	1.223	1.105-1.353
DNASE1L3	4.15273e-05	0.827	0.755-0.905
GPR182	0.000251348	0.862	0.795-0.933
DEPDC1B	0.000240751	1.194	1.086-1.313
CTHRC1	0.000319914	1.168	1.073-1.272
GNAZ	0.000330537	1.184	1.08-1.298
ADH4	1.80378e-06	0.89	0.849-0.934

## Sheet: Table S3
Table S3. 567 differentlly expressed lncRNAs(DE-lncRNAs) between HCCs and non-HCCs
ID	logFC	P Value	threshold
ENSG00000249173	-5.14648	3.58631e-30	Down
ENSG00000183154	-2.54811	1.77284e-21	Down
ENSG00000277013	-1.7411	4.25115e-21	Down
ENSG00000277639	-2.59885	2.67419e-20	Down
ENSG00000258604	-2.189	3.53137e-13	Down
FAM99A	-3.84092	6.56778e-13	Down
ENSG00000234456	-2.19041	9.71649e-12	Down
ENSG00000261469	-2.05533	1.82639e-11	Down
ENSG00000275880	-2.0055	3.55558e-11	Down
ENSG00000262061	-1.59577	6.63834e-11	Down
ENSG00000248709	-2.75799	2.87108e-10	Down
ENSG00000232310	-1.68613	3.72456e-10	Down
ENSG00000249364	-2.62227	5.84826e-10	Down
ENSG00000236341	-1.60893	6.90826e-10	Down
ENSG00000100181	-1.75218	1.53865e-09	Down
ENSG00000223956	-1.55197	1.54132e-09	Down
ENSG00000259359	-1.73054	4.28747e-09	Down
ENSG00000250056	-3.2462	2.07837e-08	Down
ENSG00000235200	-2.33095	2.10239e-08	Down
ENSG00000251637	-2.21964	3.31063e-08	Down
ENSG00000238097	-1.9234	1.73542e-07	Down
LINC01348	-1.75664	5.58348e-07	Down
ENSG00000259370	-1.76996	1.34843e-06	Down
ENSG00000205622	-1.53828	6.28931e-06	Down
ENSG00000229005	-1.67072	8.83843e-06	Down
LINC01554	-2.44419	1.11997e-05	Down
ENSG00000254235	-1.57625	4.62265e-05	Down
ENSG00000263412	3.46785	1.63904e-56	Up
ENSG00000268403	3.06508	3.3428e-54	Up
ENSG00000230733	3.29726	2.26786e-53	Up
ENSG00000274925	2.72269	1.96189e-48	Up
ENSG00000260942	3.22298	4.64906e-48	Up
ENSG00000270933	3.7192	7.94878e-48	Up
ENSG00000260924	2.87807	8.29276e-48	Up
ENSG00000272906	3.3498	1.59554e-47	Up
ENSG00000274460	3.30578	1.69823e-47	Up
ENSG00000245614	3.52948	4.16634e-47	Up
HCG25	2.39594	8.78837e-47	Up
ENSG00000275223	3.4505	1.07397e-45	Up
CDKN2B.AS1	4.3178	5.36597e-45	Up
ENSG00000212694	2.28352	1.92793e-44	Up
ENSG00000247373	1.94861	1.38402e-43	Up
C17orf82	3.51384	1.99756e-43	Up
ENSG00000227540	2.54821	3.35604e-43	Up
ENSG00000243155	3.04261	1.26949e-42	Up
ENSG00000270195	3.26987	1.85469e-42	Up
ENSG00000244151	2.43811	1.93208e-40	Up
ENSG00000239523	2.71654	2.21478e-40	Up
ENSG00000255224	2.39196	2.31495e-40	Up
ZNF252P.AS1	3.05996	4.8016e-40	Up
SNHG1	2.23683	6.38325e-40	Up
ENSG00000261716	2.67714	2.97135e-39	Up
ENSG00000184068	2.21035	1.77471e-38	Up
BACE1.AS	1.92745	2.0013e-38	Up
ENSG00000262410	2.89522	3.28218e-38	Up
ENSG00000234608	1.50586	7.01898e-38	Up
RUSC1.AS1	2.49289	8.24474e-38	Up
ENSG00000273373	2.56896	1.9122e-37	Up
ENSG00000259891	2.08042	2.15431e-37	Up
ENSG00000172965	2.52969	4.59798e-37	Up
ENSG00000261460	2.0372	5.03118e-37	Up
ENSG00000277476	2.16354	6.46579e-37	Up
ENSG00000273723	2.4998	7.27389e-37	Up
ENSG00000272205	2.84429	9.10905e-37	Up
ENSG00000271888	2.87923	1.74199e-36	Up
ENSG00000234912	1.8492	2.03053e-36	Up
ENSG00000260261	2.98796	2.13905e-36	Up
ENSG00000226696	2.19113	4.05553e-36	Up
ENSG00000203288	2.61422	6.59797e-36	Up
ENSG00000227896	2.06408	9.39139e-36	Up
ENSG00000224189	5.42285	1.2821e-35	Up
LINC00685	2.77428	1.4338e-35	Up
ENSG00000269131	1.65162	2.13367e-34	Up
ENSG00000232995	2.15414	2.25729e-34	Up
ENSG00000273329	1.61547	3.85229e-34	Up
ENSG00000206573	1.70646	6.32104e-34	Up
ENSG00000196295	1.73479	6.63988e-34	Up
ENSG00000267317	1.56521	7.35441e-34	Up
ENSG00000267080	1.63949	1.85036e-33	Up
ENSG00000273230	2.67206	1.96979e-33	Up
GAS5	2.22865	3.08154e-33	Up
ENSG00000233871	2.72718	4.80133e-33	Up
ENSG00000271870	1.62424	5.26316e-33	Up
ENSG00000240889	1.59387	6.10384e-33	Up
ENSG00000272853	1.96849	7.60701e-33	Up
ENSG00000245970	1.93971	1.11119e-32	Up
ENSG00000275180	2.43977	1.12723e-32	Up
ENSG00000257698	2.16831	1.76961e-32	Up
ENSG00000222041	2.62939	1.9464e-32	Up
ENSG00000261526	1.83777	2.05699e-32	Up
ENSG00000260285	2.65856	2.46661e-32	Up
ENSG00000224805	2.9705	3.89465e-32	Up
ENSG00000271918	1.73512	6.91922e-32	Up
ENSG00000270012	2.21947	8.21763e-32	Up
ENSG00000273008	2.36373	1.37446e-31	Up
ENSG00000272630	1.91372	1.53045e-31	Up
SNHG12	1.94477	1.58156e-31	Up
ENSG00000273759	2.25387	1.65563e-31	Up
ENSG00000260236	1.91051	1.89518e-31	Up
SNHG7	2.03254	5.3186e-31	Up
ENSG00000233461	2.28891	6.82697e-31	Up
ENSG00000257596	2.95399	9.84827e-31	Up
ENSG00000260751	2.18282	1.3019e-30	Up
ENSG00000260114	1.79372	1.77731e-30	Up
ENSG00000272677	2.19974	1.87925e-30	Up
ENSG00000271855	2.03085	1.92818e-30	Up
ENSG00000239415	2.55242	1.97134e-30	Up
ENSG00000266402	2.50928	2.40084e-30	Up
ENSG00000268189	2.08751	3.09154e-30	Up
ENSG00000228393	2.03626	3.1615e-30	Up
ENSG00000223745	1.96164	3.34984e-30	Up
ENSG00000224358	2.63502	4.9153e-30	Up
ENSG00000260563	1.74398	5.09517e-30	Up
ENSG00000245149	2.01295	5.24122e-30	Up
ENSG00000230454	2.73514	6.29914e-30	Up
ENSG00000278000	2.71247	6.68023e-30	Up
MAFG.AS1	2.9734	7.21918e-30	Up
ASMTL.AS1	2.17662	9.11822e-30	Up
ENSG00000272172	2.08908	9.68735e-30	Up
ENSG00000256028	2.25894	1.00645e-29	Up
ENSG00000261643	2.82662	1.01081e-29	Up
ENSG00000277383	2.2722	1.17158e-29	Up
ENSG00000260778	1.81726	1.93653e-29	Up
ENSG00000262877	2.86001	2.12129e-29	Up
ENSG00000259605	1.85559	2.16695e-29	Up
ENSG00000277283	1.61645	2.72409e-29	Up
ENSG00000277715	2.3507	2.97544e-29	Up
ENSG00000257167	2.13012	3.56505e-29	Up
ENSG00000271971	1.61508	3.57124e-29	Up
ENSG00000247595	1.73806	5.17489e-29	Up
SNHG10	1.65046	5.57476e-29	Up
ENSG00000230177	1.66029	1.31515e-28	Up
ENSG00000235897	2.5351	1.53749e-28	Up
ENSG00000236144	1.81892	1.64084e-28	Up
ENSG00000276698	1.63137	2.18049e-28	Up
ENSG00000271327	2.65778	2.87194e-28	Up
ENSG00000206567	1.88116	3.3643e-28	Up
ENSG00000260917	2.11113	6.64518e-28	Up
ENSG00000275580	1.88403	6.73289e-28	Up
ENSG00000228315	2.24795	8.63878e-28	Up
ENSG00000215769	1.71037	1.10159e-27	Up
ENSG00000224424	2.10594	1.15229e-27	Up
ENSG00000269044	1.59726	1.23808e-27	Up
ENSG00000228106	1.55944	1.52257e-27	Up
ENSG00000273478	2.11588	1.71071e-27	Up
ENSG00000267934	2.25506	1.71641e-27	Up
ENSG00000276026	1.92982	1.91936e-27	Up
ENSG00000270557	2.58326	3.33536e-27	Up
ENSG00000272599	2.01134	4.59433e-27	Up
ENSG00000271754	2.31045	4.72055e-27	Up
ENSG00000261220	2.20063	5.12813e-27	Up
ENSG00000267838	2.26482	5.43365e-27	Up
ENSG00000245849	1.66103	8.006e-27	Up
ENSG00000266490	2.17689	8.05789e-27	Up
ENSG00000271270	2.06226	9.03109e-27	Up
ENSG00000272455	1.56809	9.70523e-27	Up
ENSG00000227908	2.52061	1.0201e-26	Up
ENSG00000259153	2.45763	1.06174e-26	Up
ENSG00000258634	1.84159	1.23326e-26	Up
ENSG00000273000	2.47895	1.28983e-26	Up
LINC00528	2.20911	1.74602e-26	Up
ENSG00000257605	1.91938	1.79097e-26	Up
ENSG00000244041	1.67224	1.9022e-26	Up
ENSG00000267348	1.89108	1.90286e-26	Up
ENSG00000260367	2.15438	2.42132e-26	Up
ENSG00000256690	1.92951	2.75714e-26	Up
ENSG00000213742	1.63074	2.91168e-26	Up
LINC01138	2.01658	2.91407e-26	Up
ENSG00000247137	1.60778	3.06108e-26	Up
ENSG00000271997	2.15742	3.15828e-26	Up
ENSG00000253716	1.88917	3.42309e-26	Up
ENSG00000272720	2.4189	4.66553e-26	Up
ENSG00000262049	1.50725	4.97062e-26	Up
ENSG00000260360	1.83544	6.26629e-26	Up
LINC00921	1.58637	6.28272e-26	Up
ENSG00000237950	2.21275	6.82883e-26	Up
LINC00205	2.10059	7.55488e-26	Up
ENSG00000240731	1.59177	1.05836e-25	Up
FLVCR1.AS1	2.27672	1.36753e-25	Up
ENSG00000272183	2.29182	1.49493e-25	Up
ENSG00000235475	2.0715	1.5159e-25	Up
ENSG00000275807	2.03524	1.54637e-25	Up
ENSG00000273145	1.53355	1.5724e-25	Up
ENSG00000276571	2.04692	2.04742e-25	Up
ENSG00000273473	2.45426	2.80197e-25	Up
ENSG00000228274	2.12442	2.80575e-25	Up
SNHG3	2.03333	2.95638e-25	Up
ENSG00000257086	1.9151	3.13998e-25	Up
ENSG00000262580	1.93908	3.25445e-25	Up
ENSG00000272572	2.03786	3.37331e-25	Up
ENSG00000237015	2.19633	3.79292e-25	Up
ENSG00000273192	1.72382	4.01918e-25	Up
ENSG00000260086	1.87845	4.24388e-25	Up
ENSG00000260095	2.32606	4.38928e-25	Up
ENSG00000272899	2.56775	4.62034e-25	Up
ENSG00000275441	1.79899	4.94364e-25	Up
ENSG00000277978	2.05006	5.16762e-25	Up
ENSG00000235703	2.25752	5.2389e-25	Up
ENSG00000261326	2.00744	5.57554e-25	Up
ENSG00000272374	2.33175	7.45202e-25	Up
ENSG00000246273	1.55522	8.24802e-25	Up
ENSG00000215068	2.13303	8.84801e-25	Up
ENSG00000273058	1.73237	8.94567e-25	Up
ENSG00000277744	2.4286	9.04709e-25	Up
ENSG00000260793	1.98067	1.03937e-24	Up
ENSG00000260805	1.60392	1.16772e-24	Up
ENSG00000262251	1.89211	1.36111e-24	Up
ENSG00000258384	2.06914	1.79026e-24	Up
ENSG00000277007	2.50546	2.0791e-24	Up
ENSG00000248367	2.2336	2.21936e-24	Up
ENSG00000267980	1.72474	2.27992e-24	Up
ENSG00000258099	1.71098	2.56087e-24	Up
ENSG00000250397	2.16243	2.89743e-24	Up
ENSG00000261094	1.73639	3.27502e-24	Up
ENSG00000204791	2.03255	3.62217e-24	Up
ENSG00000275632	2.21256	3.84314e-24	Up
ENSG00000267896	2.01364	4.07259e-24	Up
ENSG00000242861	1.63143	4.31745e-24	Up
ENSG00000274080	2.4473	5.00138e-24	Up
ENSG00000241769	2.10288	5.12401e-24	Up
ENSG00000275437	2.71516	5.1984e-24	Up
ENSG00000224418	2.31935	5.36632e-24	Up
ENSG00000264577	1.87809	5.9953e-24	Up
ENSG00000268516	1.52541	6.29504e-24	Up
ENSG00000258458	2.22322	7.42213e-24	Up
ENSG00000219665	1.56459	8.17572e-24	Up
ENSG00000261159	2.48571	8.63494e-24	Up
ENSG00000251432	1.86281	9.19623e-24	Up
ENSG00000278383	1.81248	9.30513e-24	Up
ENSG00000272807	1.69341	1.10526e-23	Up
ENSG00000234678	2.14185	1.78994e-23	Up
C9orf163	2.15122	1.84908e-23	Up
ENSG00000261087	1.83496	2.33227e-23	Up
ENSG00000237188	1.64414	2.54961e-23	Up
ENSG00000232093	1.8956	2.71605e-23	Up
ENSG00000234327	1.92858	2.93591e-23	Up
ENSG00000269246	2.58915	3.12496e-23	Up
ENSG00000265055	2.35087	3.20263e-23	Up
ENSG00000273148	2.22035	3.95104e-23	Up
ENSG00000231663	1.54605	4.19629e-23	Up
ENSG00000260920	1.65774	4.73732e-23	Up
ENSG00000273619	1.62425	5.00589e-23	Up
MCM3AP.AS1	1.67221	5.46995e-23	Up
ENSG00000259972	1.52341	6.03086e-23	Up
ENSG00000233527	1.50846	6.14274e-23	Up
ENSG00000232485	1.95371	6.6141e-23	Up
ENSG00000238058	2.00776	6.79588e-23	Up
ENSG00000267546	2.00097	7.23824e-23	Up
PVT1	2.4369	8.33238e-23	Up
ENSG00000258365	2.06857	9.00659e-23	Up
ENSG00000267698	2.10647	9.0537e-23	Up
ENSG00000272382	2.26588	1.02708e-22	Up
ENSG00000261168	2.36808	1.2135e-22	Up
ENSG00000237017	1.74691	1.32841e-22	Up
ENSG00000272405	4.29802	1.34849e-22	Up
LINC00176	3.77884	1.60438e-22	Up
ENSG00000270189	1.54453	1.64768e-22	Up
ENSG00000228109	2.48379	1.84613e-22	Up
ENSG00000157306	1.76446	2.08441e-22	Up
ENSG00000271335	1.68398	2.11538e-22	Up
ENSG00000270426	2.11418	2.28793e-22	Up
ENSG00000250988	1.58979	2.44935e-22	Up
ENSG00000231154	2.07655	2.84614e-22	Up
ENSG00000271816	1.61268	3.20504e-22	Up
ENSG00000268030	1.93852	3.7368e-22	Up
ENSG00000237424	2.37084	3.98447e-22	Up
ENSG00000236200	1.75497	4.1272e-22	Up
ENSG00000261342	2.57879	4.21256e-22	Up
ENSG00000273449	2.07414	4.32868e-22	Up
ENSG00000228486	1.68047	4.35213e-22	Up
ENSG00000181097	2.01608	4.40527e-22	Up
ENSG00000206417	1.57595	4.48721e-22	Up
RP11.110I1.13	1.77521	5.61901e-22	Up
LINC01176	1.53605	5.9352e-22	Up
ENSG00000255135	1.54887	6.81426e-22	Up
LINC00950	1.92525	7.0275e-22	Up
ENSG00000272010	1.63165	8.10147e-22	Up
ENSG00000262903	2.35568	1.03429e-21	Up
ENSG00000249592	1.56679	1.1142e-21	Up
ENSG00000229719	1.89653	1.13127e-21	Up
ENSG00000260160	1.76391	1.24228e-21	Up
ENSG00000226644	2.45636	1.26151e-21	Up
ENSG00000279278	2.63155	1.31994e-21	Up
SNHG6	1.61232	1.48869e-21	Up
CRNDE	3.22931	1.57848e-21	Up
ENSG00000227388	2.37387	2.48379e-21	Up
ENSG00000236947	2.76067	3.20137e-21	Up
ENSG00000273179	2.35161	3.48968e-21	Up
ENSG00000278238	2.15993	3.53777e-21	Up
ENSG00000260572	1.85073	4.5433e-21	Up
ENSG00000237491	2.04148	5.31226e-21	Up
ENSG00000267251	2.35322	5.6251e-21	Up
ENSG00000274627	1.80486	5.95364e-21	Up
ENSG00000233937	1.5561	6.70497e-21	Up
ENSG00000225518	2.53367	7.30369e-21	Up
ENSG00000188242	1.53759	7.98544e-21	Up
ENSG00000272356	1.78864	8.02293e-21	Up
ENSG00000267342	1.85583	8.88651e-21	Up
MALAT1	1.5312	8.90089e-21	Up
LINC00482	2.0539	1.16245e-20	Up
ENSG00000280721	2.37015	1.21341e-20	Up
ENSG00000225762	2.1112	1.23787e-20	Up
ENSG00000215859	2.20647	1.26999e-20	Up
ENSG00000229348	1.94928	1.34697e-20	Up
ENSG00000272072	1.88375	1.38429e-20	Up
ENSG00000263731	1.63764	1.50134e-20	Up
ENSG00000263272	1.63445	1.52094e-20	Up
ENSG00000269473	2.11585	1.76287e-20	Up
ENSG00000204584	1.88067	1.77924e-20	Up
ENSG00000258727	1.95212	2.10087e-20	Up
SNHG4	2.69515	2.11064e-20	Up
ENSG00000267751	2.35397	2.23824e-20	Up
ENSG00000232645	1.82979	2.31635e-20	Up
ENSG00000273084	1.72572	2.4321e-20	Up
ENSG00000268947	2.09485	2.61e-20	Up
ENSG00000271781	2.52541	2.67636e-20	Up
ENSG00000269352	1.7051	2.71064e-20	Up
ENSG00000232874	2.46749	2.93187e-20	Up
ENSG00000261067	1.95254	3.26271e-20	Up
ENSG00000251136	1.51061	3.33128e-20	Up
ENSG00000255031	2.02761	3.55573e-20	Up
ENSG00000263843	2.14772	4.09513e-20	Up
ENSG00000259865	1.74621	8.89701e-20	Up
ENSG00000226419	1.55948	8.9693e-20	Up
ENSG00000224292	1.94521	9.14794e-20	Up
ENSG00000272195	1.99102	9.15169e-20	Up
ENSG00000234694	1.81214	1.04934e-19	Up
ENSG00000257354	1.6106	1.16644e-19	Up
ENSG00000264112	1.76229	1.43283e-19	Up
ENSG00000242622	1.92992	1.76121e-19	Up
ENSG00000227252	1.55683	1.99768e-19	Up
ENSG00000237883	1.75531	2.19646e-19	Up
ENSG00000272990	1.54031	2.44167e-19	Up
ENSG00000237101	2.01935	2.73776e-19	Up
ENSG00000230415	1.76032	2.91975e-19	Up
ENSG00000262712	1.88763	2.93047e-19	Up
ENSG00000263826	1.86771	3.02266e-19	Up
ENSG00000272301	2.25202	3.27774e-19	Up
ENSG00000261324	1.75474	3.28341e-19	Up
ENSG00000273352	1.5233	4.03273e-19	Up
ENSG00000272931	1.95875	4.21081e-19	Up
ENSG00000228302	1.93806	4.61276e-19	Up
MIR600HG	1.93571	5.13751e-19	Up
ENSG00000273137	1.55324	5.17119e-19	Up
ENSG00000232807	1.53471	5.19995e-19	Up
LINC00235	1.94152	5.5524e-19	Up
ST3GAL4.AS1	1.73294	6.17309e-19	Up
ENSG00000271862	1.70658	6.25896e-19	Up
ENSG00000229953	3.59621	7.05142e-19	Up
ENSG00000259321	1.57062	7.3486e-19	Up
ENSG00000267213	1.98751	8.3779e-19	Up
ENSG00000280383	1.77603	9.02177e-19	Up
ENSG00000234614	1.99558	9.35945e-19	Up
ENSG00000273026	1.58485	9.46994e-19	Up
ENSG00000215022	1.86099	9.76317e-19	Up
ENSG00000260339	2.25608	1.01676e-18	Up
ENSG00000260698	1.68585	1.22679e-18	Up
ENSG00000224738	1.61246	1.50098e-18	Up
LINC00106	2.15	1.83559e-18	Up
ENSG00000226332	1.5743	1.94534e-18	Up
ENSG00000260005	1.76827	2.16046e-18	Up
ENSG00000261441	1.70914	2.21832e-18	Up
ENSG00000234432	1.65449	2.33745e-18	Up
ENSG00000225721	1.88898	2.40641e-18	Up
ENSG00000176912	1.87678	2.43612e-18	Up
ENSG00000272217	1.84371	2.45722e-18	Up
ENSG00000228288	1.95831	2.86245e-18	Up
ENSG00000267416	1.88168	3.57284e-18	Up
FBXL19.AS1	1.92208	4.72601e-18	Up
ENSG00000233799	1.9547	4.85694e-18	Up
ENSG00000274422	1.83587	4.89422e-18	Up
ENSG00000263874	1.80594	5.1616e-18	Up
ZNRD1.AS1	1.6445	5.39865e-18	Up
C3orf35	1.55324	5.95345e-18	Up
ENSG00000249825	2.02269	6.27855e-18	Up
ENSG00000278932	1.84292	7.38287e-18	Up
ENSG00000276449	1.97745	7.54493e-18	Up
ENSG00000206195	3.25892	8.07092e-18	Up
ENSG00000272144	2.1556	8.4214e-18	Up
ENSG00000276791	1.90729	9.35474e-18	Up
ENSG00000234350	1.86094	1.36016e-17	Up
ENSG00000237857	1.67192	1.59332e-17	Up
ENSG00000231551	2.0167	1.84837e-17	Up
ENSG00000232931	1.64504	2.08052e-17	Up
ENSG00000272155	1.75524	2.37939e-17	Up
ENSG00000270605	1.63461	2.45115e-17	Up
ENSG00000278356	1.79968	2.92065e-17	Up
ENSG00000278185	1.83875	3.2847e-17	Up
CAHM	1.62203	3.4788e-17	Up
ENSG00000203362	1.61499	4.01994e-17	Up
ENSG00000273448	1.79683	4.63422e-17	Up
ENSG00000275549	2.16724	4.79922e-17	Up
ENSG00000249602	1.69388	6.2849e-17	Up
ENSG00000255337	1.59392	9.03241e-17	Up
GHRLOS	1.7159	1.04557e-16	Up
RHPN1.AS1	1.81634	1.12911e-16	Up
ENSG00000251602	1.6403	1.18225e-16	Up
ENSG00000281468	1.71785	1.18863e-16	Up
ENSG00000224596	1.93799	2.06931e-16	Up
ENSG00000236423	1.61654	2.50597e-16	Up
ENSG00000274849	1.83831	2.88677e-16	Up
CEBPA.AS1	1.5805	2.88706e-16	Up
ENSG00000231073	1.57935	3.01469e-16	Up
ENSG00000259408	1.68201	3.16978e-16	Up
ENSG00000267649	1.69094	3.22407e-16	Up
ENSG00000259775	1.52164	3.32686e-16	Up
ENSG00000260941	2.02353	3.42489e-16	Up
ENSG00000261360	1.55583	3.50854e-16	Up
ENSG00000231305	2.13377	3.96107e-16	Up
ENSG00000243885	2.20475	4.1374e-16	Up
ENSG00000261211	1.78853	5.25313e-16	Up
ENSG00000250696	2.45449	5.27485e-16	Up
ENSG00000272849	2.27533	5.47554e-16	Up
ENSG00000223855	2.77024	5.82959e-16	Up
ENSG00000275759	1.70426	6.64417e-16	Up
ENSG00000261428	1.71056	7.01216e-16	Up
ENSG00000277182	1.86913	7.74987e-16	Up
ENSG00000279080	1.81957	8.19321e-16	Up
SERTAD4.AS1	2.515	8.40843e-16	Up
ENSG00000246982	1.81893	8.53629e-16	Up
GTSE1.AS1	1.91274	9.11891e-16	Up
ENSG00000250073	1.71124	9.46189e-16	Up
ENSG00000235770	2.54003	1.27177e-15	Up
ENSG00000227953	1.80883	1.27836e-15	Up
ENSG00000273066	2.01964	1.32437e-15	Up
ENSG00000256940	1.6739	1.36345e-15	Up
ENSG00000215447	1.62391	1.46893e-15	Up
ENSG00000271789	1.684	1.51191e-15	Up
ENSG00000262001	1.55062	1.69534e-15	Up
ENSG00000273391	1.56338	1.81964e-15	Up
ENSG00000253123	2.17957	2.26267e-15	Up
ENSG00000228037	1.88782	2.30862e-15	Up
ENSG00000237054	1.65618	2.31081e-15	Up
ENSG00000234996	2.16109	2.3464e-15	Up
EXTL3.AS1	1.78902	2.4859e-15	Up
ENSG00000233396	1.97236	2.52627e-15	Up
ENSG00000258701	1.59751	2.60062e-15	Up
ENSG00000251143	1.61433	2.65877e-15	Up
ENSG00000267523	1.98098	2.66006e-15	Up
ENSG00000264608	1.61364	2.76519e-15	Up
ENSG00000204934	1.69699	2.78293e-15	Up
ENSG00000258101	1.60041	3.12376e-15	Up
ENSG00000277938	1.93894	3.50548e-15	Up
ENSG00000273355	1.65377	3.5243e-15	Up
C1orf220	1.87816	3.68332e-15	Up
ENSG00000229127	1.674	4.47529e-15	Up
ENSG00000226352	1.64751	5.44365e-15	Up
ENSG00000256694	1.52318	6.60206e-15	Up
ENSG00000265393	1.73438	6.75031e-15	Up
SERHL	1.73073	7.02092e-15	Up
ENSG00000231064	1.77687	7.30583e-15	Up
ENSG00000275479	1.79257	7.49166e-15	Up
ENSG00000173727	2.28408	1.06261e-14	Up
ENSG00000237886	1.72574	1.10582e-14	Up
ENSG00000245975	1.58793	1.15277e-14	Up
ENSG00000233885	1.86795	1.47374e-14	Up
ENSG00000226180	1.6404	1.49834e-14	Up
ENSG00000250404	2.03645	1.72293e-14	Up
ENSG00000241288	1.50058	1.92461e-14	Up
ENSG00000248671	1.6113	2.0613e-14	Up
ENSG00000272509	1.60105	2.21836e-14	Up
ENSG00000272138	2.11578	2.3033e-14	Up
TMEM191C	1.8358	2.33358e-14	Up
ENSG00000245275	1.52117	2.52894e-14	Up
ENSG00000266835	2.44743	2.7134e-14	Up
LINC01451	2.58336	3.26595e-14	Up
ENSG00000261889	1.84962	4.13267e-14	Up
ENSG00000227630	1.54887	4.84622e-14	Up
ENSG00000116883	1.5708	6.69672e-14	Up
ENSG00000235958	1.57549	9.27035e-14	Up
ENSG00000253741	1.9346	1.49789e-13	Up
ENSG00000246877	2.00738	1.5389e-13	Up
ENSG00000269925	1.53869	2.32316e-13	Up
ENSG00000245522	1.77747	3.78568e-13	Up
ENSG00000225138	1.95615	3.92639e-13	Up
ENSG00000268573	1.56523	4.18329e-13	Up
ENSG00000259772	2.39312	4.30606e-13	Up
ENSG00000255992	1.78391	4.53927e-13	Up
KCNQ1OT1	1.56484	4.86021e-13	Up
ENSG00000251141	1.56356	4.89145e-13	Up
ENSG00000229891	1.83834	5.33751e-13	Up
ENSG00000271936	1.64094	5.5585e-13	Up
LINC00471	1.67122	6.52263e-13	Up
ENSG00000231871	1.57303	7.51314e-13	Up
ENSG00000261659	1.53402	8.61688e-13	Up
ENSG00000254815	1.56145	1.08445e-12	Up
ENSG00000275560	1.6581	1.30874e-12	Up
ENSG00000244945	1.58917	1.34908e-12	Up
ENSG00000237476	1.73105	1.52491e-12	Up
ENSG00000258792	1.74617	1.75244e-12	Up
ENSG00000272576	1.52451	1.8957e-12	Up
ENSG00000271553	1.58668	1.99735e-12	Up
ENSG00000234380	2.64567	2.16847e-12	Up
ENSG00000267288	1.73076	2.36083e-12	Up
NPPA.AS1	1.55322	2.64597e-12	Up
ENSG00000259940	1.54967	2.68978e-12	Up
UCKL1.AS1	1.83573	3.02747e-12	Up
ENSG00000278071	1.75014	3.03355e-12	Up
ENSG00000240219	1.82253	3.17632e-12	Up
ENSG00000274213	1.60576	3.91169e-12	Up
ENSG00000233117	1.65726	4.79251e-12	Up
ENSG00000269481	1.50551	5.04206e-12	Up
ENSG00000226891	1.53751	6.42532e-12	Up
LINC00539	1.54049	9.24968e-12	Up
ENSG00000272791	1.61108	9.97955e-12	Up
ENSG00000261586	2.03942	1.09078e-11	Up
LINC00202.1	1.77718	1.10436e-11	Up
ENSG00000272977	1.71303	1.13417e-11	Up
ENSG00000240541	1.87679	1.47012e-11	Up
ENSG00000275409	1.54	1.63655e-11	Up
ENSG00000274292	1.55651	1.67251e-11	Up
ENSG00000203721	1.81319	1.91919e-11	Up
ENSG00000226674	2.83788	1.97684e-11	Up
ENSG00000278330	1.52306	2.12636e-11	Up
ENSG00000260400	1.59527	2.27242e-11	Up
ENSG00000224251	1.6897	2.46691e-11	Up
ENSG00000273017	1.53486	3.54013e-11	Up
ENSG00000232677	2.34752	3.8932e-11	Up
ENSG00000270607	1.81969	4.42414e-11	Up
ENSG00000260710	1.58412	4.48147e-11	Up
ENSG00000242375	1.5353	5.6486e-11	Up
ENSG00000272037	1.56773	6.16547e-11	Up
ENSG00000269936	1.66551	6.4738e-11	Up
ENSG00000253854	1.50911	6.64634e-11	Up
HCG17	1.58914	7.11317e-11	Up
ENSG00000258768	1.50799	8.05659e-11	Up
ENSG00000223776	1.56927	8.63315e-11	Up
ENSG00000247081	1.87579	8.76894e-11	Up
ENSG00000260401	1.62595	8.99139e-11	Up
ENSG00000257681	1.54405	9.37217e-11	Up
ENSG00000270028	1.51733	9.50826e-11	Up
LINC00511	2.65462	9.53144e-11	Up
ENSG00000262362	1.50028	1.11871e-10	Up
ENSG00000267280	1.5908	1.16242e-10	Up
ENSG00000276772	1.64321	1.3853e-10	Up
ENSG00000231050	1.57217	1.90966e-10	Up
ENSG00000260193	1.52352	2.13552e-10	Up
MIR17HG	1.53775	2.20994e-10	Up
ENSG00000272264	1.54794	3.13259e-10	Up
ENSG00000276672	1.50459	3.27676e-10	Up
ENSG00000270871	1.51014	6.57556e-10	Up
ENSG00000214353	2.18008	7.8824e-10	Up
ENSG00000279833	1.6973	1.0224e-09	Up
LINC00346	1.64362	1.07254e-09	Up
ENSG00000265750	1.70738	1.47044e-09	Up
ENSG00000228623	2.17315	3.37266e-09	Up
ENSG00000272787	1.82702	3.78626e-09	Up
ENSG00000251003	2.73126	4.6992e-09	Up
TSPEAR.AS2	2.34	4.77081e-09	Up
LINC00624	1.79893	1.12205e-08	Up
ENSG00000227719	1.60475	1.14189e-08	Up
LINC00896	1.96567	1.71889e-08	Up
ENSG00000224945	1.58074	3.42031e-08	Up
ENSG00000249379	1.51068	3.9853e-08	Up
ENSG00000276649	1.5048	6.07824e-08	Up
ENSG00000261040	1.97547	7.81473e-08	Up
ENSG00000265206	1.57184	9.03946e-08	Up
ENSG00000248596	2.0236	1.02066e-07	Up
ENSG00000249464	1.6585	1.02522e-07	Up
ENSG00000259867	1.86889	1.1009e-07	Up
COLCA1	1.56017	1.54389e-07	Up
ENSG00000278385	1.61076	2.28691e-07	Up
ENSG00000235890	1.84731	8.02598e-07	Up
ENSG00000253671	1.51031	9.85518e-07	Up
ENSG00000260604	1.67346	3.34441e-06	Up
SOX9.AS1	1.56108	3.8905e-06	Up
ENSG00000231013	1.64947	1.45095e-05	Up

## Sheet: Table S4
Table S4. 74 lncRNAs significantly associated with OS of HCC
ID	P value	HR	95%CI
ENSG00000230733	0.00188049	1.28772	1.09793-1.51031
ENSG00000245614	9.36754e-05	1.35024	1.1614-1.56979
CDKN2B-AS1	0.00199459	1.19053	1.0659-1.32973
ENSG00000227540	0.00204151	1.35505	1.11711-1.64366
ENSG00000239523	0.000461931	1.31854	1.12948-1.53924
SNHG1	0.00189863	1.37146	1.12359-1.67401
ENSG00000184068	0.000307883	1.41742	1.17277-1.71311
BACE1-AS	0.000704429	1.49362	1.18423-1.88384
ENSG00000234608	5.05233e-05	1.63052	1.28722-2.06537
ENSG00000172965	0.00109674	1.32675	1.11961-1.57221
ENSG00000277476	0.00348433	1.3195	1.09554-1.58924
ENSG00000234912	0.00203793	1.43887	1.14187-1.81313
ENSG00000206573	0.000623159	1.50682	1.1914-1.90576
ENSG00000257698	0.00142053	1.30692	1.10875-1.54051
ENSG00000222041	6.37075e-05	1.33066	1.15679-1.53066
SNHG12	0.00245095	1.35268	1.11253-1.64468
ENSG00000260114	0.00384697	1.34574	1.10031-1.64592
ENSG00000239415	0.00141692	1.26841	1.09607-1.46785
MAFG-AS1	0.00150776	1.18788	1.06804-1.32116
ENSG00000247595	4.49216e-05	1.42013	1.19995-1.68071
ENSG00000271754	0.00373124	1.254	1.07613-1.46127
ENSG00000271270	1.51193e-07	1.53321	1.30715-1.79837
ENSG00000259153	0.00454631	1.21194	1.06125-1.38402
ENSG00000257605	0.002158	1.32328	1.10643-1.58262
ENSG00000244041	0.000153805	1.42417	1.18588-1.71034
LINC01138	8.08239e-05	1.41732	1.19167-1.6857
SNHG3	8.7899e-06	1.42208	1.21757-1.66093
ENSG00000246273	0.00120101	1.37239	1.13313-1.66217
ENSG00000273058	0.00363944	1.32165	1.09517-1.59496
ENSG00000275632	0.00142353	1.26268	1.0941-1.45725
ENSG00000268516	0.000741519	1.44024	1.16518-1.78023
ENSG00000219665	0.00285592	1.34478	1.10692-1.63376
ENSG00000261087	0.00225526	1.2717	1.08994-1.48377
ENSG00000234327	0.00408663	1.23808	1.07014-1.43238
ENSG00000265055	0.0012801	1.2447	1.08945-1.42207
ENSG00000260920	1.80992e-07	1.66112	1.37282-2.00997
ENSG00000233527	0.000579168	1.43161	1.16701-1.75622
ENSG00000238058	0.000581134	1.32808	1.12985-1.56108
ENSG00000267698	0.00243975	1.2515	1.08249-1.44691
ENSG00000271335	0.000215904	1.4236	1.18067-1.71653
ENSG00000237424	0.000528961	1.25702	1.10448-1.43061
ENSG00000236200	0.00211864	1.31603	1.10459-1.56794
ENSG00000263731	0.000329248	1.40647	1.16757-1.69424
ENSG00000267751	1.54468e-05	1.3173	1.16255-1.49265
ENSG00000234694	0.00489791	1.22106	1.06247-1.40333
ENSG00000262712	0.000152112	1.32855	1.14692-1.53895
ENSG00000232807	7.94432e-05	1.3605	1.1676-1.58528
ST3GAL4-AS1	0.000276562	1.34421	1.14611-1.57657
ENSG00000267213	0.00366378	1.20343	1.06213-1.36353
ENSG00000224738	0.000928854	1.33171	1.12401-1.57779
ENSG00000267416	0.00128698	1.24784	1.09045-1.42794
ENSG00000234350	0.00483903	1.21824	1.06193-1.39756
ENSG00000237857	0.00337571	1.26338	1.08055-1.47716
ENSG00000231551	0.00364262	1.23167	1.07027-1.41741
ENSG00000203362	0.000516952	1.36214	1.14406-1.62179
RHPN1-AS1	0.00163965	1.25363	1.08909-1.44303
ENSG00000281468	0.000374746	1.33133	1.13712-1.5587
ENSG00000236423	0.000363674	1.32385	1.13464-1.54461
SERTAD4-AS1	0.00190206	0.845345	0.76029-0.93992
ENSG00000273066	0.00293632	1.18943	1.06095-1.33347
ENSG00000256940	0.00133023	1.23058	1.08413-1.39681
SERHL	0.00120606	1.26553	1.09738-1.45946
ENSG00000275479	0.00173108	1.23885	1.08349-1.41649
ENSG00000173727	0.00024365	1.18592	1.08267-1.29903
ENSG00000245522	0.00114006	1.21386	1.0801-1.36419
ENSG00000255992	0.0034111	1.21883	1.06762-1.39147
ENSG00000271936	5.85445e-06	1.39439	1.20764-1.61003
ENSG00000203721	0.00102792	1.20734	1.07888-1.3511
ENSG00000242375	0.00241252	1.23936	1.07893-1.42364
ENSG00000232310	0.0043661	0.857568	0.77158-0.95313
ENSG00000251003	0.00126731	1.1092	1.04145-1.18134
ENSG00000250056	0.00266372	0.935986	0.89645-0.97727
ENSG00000276649	6.8801e-05	1.22735	1.10958-1.35761
LINC01554	0.00033697	0.906574	0.85924-0.95651

## Sheet: Table S5
Table S5. 86 differentlly expressed miRNAs(DE-miRNAs) between HCCs and non-HCCs
ID	logFC	P Value	threshold
hsa.miR.424.5p	-2.66566	9.46993e-50	Down
hsa.miR.139.3p	-2.51636	3.64578e-35	Down
hsa.miR.139.5p	-2.08991	9.84869e-27	Down
hsa.miR.144.3p	-2.97204	2.02434e-26	Down
hsa.miR.424.3p	-1.86773	6.82306e-24	Down
hsa.miR.450a.5p	-1.66384	4.75999e-23	Down
hsa.miR.3607.3p	-2.13744	8.85353e-23	Down
hsa.miR.195.5p	-1.89346	1.22483e-22	Down
hsa.miR.511.5p	-1.71829	1.41662e-22	Down
hsa.miR.33b.5p	-2.34002	9.53175e-20	Down
hsa.let.7c.5p	-1.70945	2.36079e-19	Down
hsa.let.7c.3p	-2.02808	2.41174e-19	Down
hsa.miR.130a.3p	-1.53436	3.66052e-19	Down
hsa.miR.335.5p	-1.62073	4.19527e-19	Down
hsa.miR.369.5p	-2.90997	1.00148e-18	Down
hsa.miR.326	-1.97164	1.3923e-18	Down
hsa.miR.199b.3p	-2.36499	8.72461e-18	Down
hsa.miR.199a.3p	-2.36063	9.5125e-18	Down
hsa.miR.30a.3p	-1.53337	1.58196e-17	Down
hsa.miR.10a.5p	-1.53336	4.09293e-17	Down
hsa.miR.214.3p	-2.64827	5.30164e-17	Down
hsa.miR.125b.2.3p	-1.62646	2.68182e-16	Down
hsa.miR.145.5p	-1.50129	4.45995e-16	Down
hsa.miR.542.5p	-1.73131	5.53803e-16	Down
hsa.miR.451a	-2.08498	5.7831e-16	Down
hsa.miR.378a.5p	-1.53654	7.368e-16	Down
hsa.miR.5589.5p	-3.23092	4.82761e-15	Down
hsa.miR.378c	-1.52061	1.30044e-14	Down
hsa.miR.30c.1.3p	-1.52638	1.69414e-14	Down
hsa.miR.10a.3p	-1.92518	2.35157e-14	Down
hsa.miR.486.5p	-1.76816	1.22489e-13	Down
hsa.miR.3614.5p	-1.76655	1.40208e-13	Down
hsa.miR.675.3p	-2.69365	2.20737e-13	Down
hsa.miR.99a.3p	-1.58186	2.2122e-13	Down
hsa.miR.411.5p	-2.20772	7.6699e-13	Down
hsa.miR.1247.3p	-3.60581	7.99719e-13	Down
hsa.miR.5589.3p	-2.9162	4.5015e-12	Down
hsa.miR.214.5p	-2.14809	2.0353e-11	Down
hsa.miR.199a.5p	-2.01075	2.34636e-11	Down
hsa.miR.758.5p	-1.96868	5.33926e-11	Down
hsa.miR.378d	-1.96128	9.42598e-11	Down
hsa.miR.376c.3p	-1.89462	1.23017e-10	Down
hsa.miR.144.5p	-1.54746	1.72579e-10	Down
hsa.miR.503.3p	-1.56109	2.97239e-10	Down
hsa.miR.122.3p	-1.70398	3.51737e-10	Down
hsa.miR.511.3p	-1.67817	1.45647e-09	Down
hsa.miR.654.3p	-1.71785	1.64427e-09	Down
hsa.miR.379.5p	-1.66162	3.1443e-09	Down
hsa.miR.154.5p	-1.8411	1.14486e-08	Down
hsa.miR.1247.5p	-2.70671	1.54209e-08	Down
hsa.miR.150.3p	-1.68652	1.7213e-08	Down
hsa.miR.4524a.3p	-1.51868	2.14573e-08	Down
hsa.miR.337.3p	-1.51446	2.26873e-08	Down
hsa.miR.200b.5p	-1.98678	9.81649e-08	Down
hsa.miR.376a.5p	-1.76891	1.30541e-07	Down
hsa.miR.874.5p	-1.51173	1.33247e-07	Down
hsa.miR.1295b.5p	-1.65554	1.89572e-07	Down
hsa.miR.758.3p	-1.58454	2.08675e-07	Down
hsa.miR.592	-2.17812	2.29965e-07	Down
hsa.miR.299.5p	-1.53555	2.712e-07	Down
hsa.miR.483.3p	-3.12476	3.24831e-07	Down
hsa.miR.483.5p	-2.97574	7.55803e-07	Down
hsa.miR.494.3p	-1.68507	8.22958e-07	Down
hsa.miR.377.5p	-1.5995	1.64165e-06	Down
hsa.miR.7702	-1.56587	2.48705e-06	Down
hsa.miR.411.3p	-1.52355	4.14784e-06	Down
hsa.miR.375	-1.96895	4.20807e-06	Down
hsa.miR.200a.3p	-1.6377	1.36831e-05	Down
hsa.miR.323a.3p	-1.51891	1.89995e-05	Down
hsa.miR.429	-1.63477	2.16094e-05	Down
hsa.miR.10b.5p	2.89869	9.89471e-23	Up
hsa.miR.4746.5p	2.14196	3.53174e-21	Up
hsa.miR.10b.3p	3.04731	1.10922e-20	Up
hsa.miR.7706	1.75989	6.84339e-19	Up
hsa.miR.224.5p	2.66801	6.30755e-18	Up
hsa.miR.452.5p	1.92414	4.23023e-14	Up
hsa.miR.1266.5p	1.61963	2.98311e-12	Up
hsa.miR.183.5p	2.28942	7.58731e-10	Up
hsa.miR.96.5p	2.30579	3.30232e-09	Up
hsa.miR.1269a	3.92149	9.65113e-09	Up
hsa.miR.452.3p	1.67324	1.28027e-08	Up
hsa.miR.182.5p	1.91101	1.97275e-08	Up
hsa.miR.508.3p	1.66343	1.49227e-07	Up
hsa.miR.514a.3p	1.77373	4.84257e-07	Up
hsa.miR.135a.5p	1.87899	1.18616e-05	Up
hsa.miR.184	2.05615	1.68232e-05	Up

## Sheet: Table S6
Table S6. 15 miRNAs significantly associated with OS of HCC
ID	P value	HR	95%CI
hsa.miR.424.5p	0.0338707	1.21	1.015-1.444
hsa.miR.139.3p	0.00314217	0.802	0.693-0.929
hsa.miR.3607.3p	0.0482046	0.866	0.751-0.999
hsa.miR.4746.5p	0.000996158	1.276	1.104-1.475
hsa.miR.33b.5p	0.0285196	1.146	1.014-1.294
hsa.let.7c.5p	0.0165651	0.839	0.727-0.969
hsa.miR.326	0.000135965	1.296	1.134-1.481
hsa.miR.452.5p	0.0179946	1.163	1.026-1.318
hsa.miR.99a.3p	0.00840403	0.848	0.75-0.959
hsa.miR.1266.5p	0.000329524	1.295	1.124-1.49
hsa.miR.5589.3p	0.0272631	0.928	0.868-0.992
hsa.miR.183.5p	0.0189044	1.101	1.016-1.193
hsa.miR.452.3p	0.0248962	1.13	1.016-1.257
hsa.miR.592	0.00356586	1.1	1.032-1.174
hsa.miR.7702	0.0475264	1.097	1.001-1.203

## Sheet: Table S7
Table S7. 5006 genes with different copy number alteration between HCCs and non-HCCs
ID	normal Ratio	tumor Ratio	Pvalue
TBCC	0	0.242744	1.22834e-24
SPRR3	0	0.593668	2.18759e-72
SERPINB1	0	0.316623	4.38286e-33
KIF13B	0	0.569921	1.94731e-68
NECAB2	0.00257069	0.258575	1.09795e-25
SLC25A34	0	0.21372	1.68218e-21
RP4-635E18.9	0	0.245383	6.2997e-25
UGT2A2	0	0.208443	6.10785e-21
CBX4	0	0.23219	1.7423e-23
RAET1E	0	0.248021	3.22471e-25
HP	0	0.245383	6.2997e-25
PHACTR2	0	0.245383	6.2997e-25
ZNF670-ZNF695	0.00257069	0.562005	2.30421e-66
EPB41L2	0	0.240106	2.39054e-24
DEFA6	0.00257069	0.572559	4.4113e-68
CSN3	0	0.208443	6.10785e-21
ABCA10	0	0.224274	1.24878e-22
ALDH4A1	0	0.21372	1.68218e-21
HLA-E	0	0.277045	1.79244e-28
CSRP1	0	0.577836	9.7108e-70
PNPLA1	0.00257069	0.25066	8.28652e-25
APOA2	0	0.612137	1.50296e-75
DDAH2	0	0.253298	8.40097e-26
SH2D1B	0	0.609499	4.30359e-75
CSPP1	0	0.46438	2.50416e-52
CDRT15L2	0	0.266491	2.8127e-27
AC242988.1	0	0.569921	1.94731e-68
PODXL	0	0.205805	1.16076e-20
SF3B5	0.00514139	0.242744	2.9469e-23
PEA15	0	0.601583	9.87138e-74
ZBTB22	0	0.25066	1.64751e-25
ZFP90	0	0.240106	2.39054e-24
HIST2H4A	0	0.451187	1.82689e-50
FAM13A	0.00257069	0.25066	8.28652e-25
C1QA	0	0.208443	6.10785e-21
GSTK1	0	0.197889	7.88377e-20
ADH4	0	0.255937	4.27552e-26
ZBTB24	0	0.234828	9.00314e-24
RIPPLY2	0	0.21372	1.68218e-21
KCNK2	0	0.577836	9.7108e-70
XKR9	0	0.480211	1.32259e-54
NPPA	0	0.237467	4.64358e-24
VPS72	0	0.575198	2.6478e-69
NOCT	0	0.224274	1.24878e-22
XCL2	0	0.593668	2.18759e-72
APOM	0	0.253298	8.40097e-26
SYNGAP1	0	0.25066	1.64751e-25
ASAP3	0	0.218997	4.59993e-22
RP4-559A3.7	0	0.556728	2.68376e-66
KDM5B	0	0.580475	3.5485e-70
PIM1	0	0.25066	1.64751e-25
SLC39A7	0	0.25066	1.64751e-25
PRR29	0	0.197889	7.88377e-20
PRPH2	0	0.242744	1.22834e-24
KLHL12	0	0.580475	3.5485e-70
ADAM32	0	0.493404	1.54209e-56
TIGD5	0	0.525066	2.57408e-61
CCDC144A	0	0.358839	3.06665e-38
KDM6B	0	0.46438	2.50416e-52
PSORS1C1	0	0.263852	5.57024e-27
C8orf44	0	0.459103	1.40478e-51
FOXO1	0	0.266491	2.8127e-27
FLT1	0.00257069	0.224274	6.17215e-22
ZFP3	0	0.440633	5.37093e-49
SLC26A7	0	0.503958	4.14502e-58
NBPF15	0	0.197889	7.88377e-20
DHX38	0	0.245383	6.2997e-25
COTL1	0	0.255937	4.27552e-26
CDADC1	0	0.295515	1.33942e-30
TEKT1	0.00257069	0.453826	4.44782e-50
FBXL7	0	0.216359	8.80446e-22
AGO2	0	0.530343	3.9342e-62
PBOV1	0	0.224274	1.24878e-22
USP6	0	0.440633	5.37093e-49
CXCL1	0	0.221636	2.39891e-22
ST3GAL1	0	0.548813	4.94426e-65
FBXO16	0	0.572559	7.19353e-69
PLEKHA6	0.00514139	0.588391	6.37226e-70
RPP21	0	0.277045	1.79244e-28
IRF5	0	0.211082	3.20824e-21
TMEM170A	0	0.242744	1.22834e-24
TXLNB	0	0.226913	6.48881e-23
MSH5	0	0.253298	8.40097e-26
MON1B	0	0.248021	3.22471e-25
UBE4B	0	0.25066	1.64751e-25
RGL2	0	0.253298	8.40097e-26
TDRD10	0	0.612137	1.50296e-75
WASF2	0	0.203166	2.20206e-20
ENPP5	0	0.25066	1.64751e-25
IL21	0	0.211082	3.20824e-21
RUNX2	0.00771208	0.261214	1.27038e-24
KLHL2	0.00257069	0.240106	1.19407e-23
IRF6	0	0.580475	3.5485e-70
SLC30A1	0	0.580475	3.5485e-70
PMVK	0	0.62533	7.35938e-78
MIA3	0	0.572559	7.19353e-69
CD247	0	0.596306	7.81778e-73
SPRR2G	0	0.598945	2.78328e-73
HDGF	0	0.609499	4.30359e-75
TRAPPC1	0	0.46438	2.50416e-52
ENDOV	0	0.240106	2.39054e-24
ANKRD46	0	0.548813	4.94426e-65
FAM47E	0	0.226913	6.48881e-23
SYPL1	0	0.200528	4.17022e-20
TNFSF18	0	0.591029	6.09838e-72
RMND1	0.00257069	0.255937	2.15787e-25
FAM20A	0	0.221636	2.39891e-22
NOBOX	0	0.200528	4.17022e-20
THSD1	0	0.290237	5.48265e-30
C1orf43	0	0.612137	1.50296e-75
ZFHX4	0	0.477573	3.19277e-54
SERPINB6	0	0.319261	2.1227e-33
TSTA3	0	0.525066	2.57408e-61
TSPAN5	0	0.25066	1.64751e-25
RD3	0	0.583113	1.29194e-70
IDO2	0	0.469657	4.41248e-53
EMC6	0	0.424802	7.88222e-47
POLR2C	0	0.23219	1.7423e-23
AL358852.1	0	0.25066	1.64751e-25
HMGN3	0	0.21372	1.68218e-21
GINS2	0	0.271768	7.12899e-28
EVPLL	0.00771208	0.30343	2.0227e-29
DEFB130	0	0.567282	5.2526e-68
CYB5D2	0	0.432718	6.58675e-48
DOCK5	0.00257069	0.577836	5.97359e-69
TNFRSF10B	0	0.585752	4.68646e-71
ITPR3	0	0.25066	1.64751e-25
KCNAB2	0.00514139	0.287599	2.82885e-28
SPP1	0	0.248021	3.22471e-25
HELQ	0	0.245383	6.2997e-25
CNIH4	0	0.559367	1.00912e-66
DEFA4	0.00257069	0.572559	4.4113e-68
HIVEP2	0.00257069	0.240106	1.19407e-23
FCER1A	0	0.604222	3.48768e-74
NOL7	0	0.287599	1.10578e-29
C8orf86	0	0.493404	1.54209e-56
TMEM50A	0	0.208443	6.10785e-21
MYADML2	0	0.234828	9.00314e-24
RAD51B	0	0.211082	3.20824e-21
RRAD	0	0.242744	1.22834e-24
KLHL32	0.00257069	0.221636	1.18356e-21
OR1A1	0	0.419525	4.06879e-46
NSMAF	0	0.432718	6.58675e-48
LY86	0.00514139	0.300792	8.45373e-30
ZBTB40	0	0.211082	3.20824e-21
FSCN3	0	0.197889	7.88377e-20
FOXO3	0	0.237467	4.64358e-24
PAXIP1	0	0.216359	8.80446e-22
LDLRAP1	0	0.211082	3.20824e-21
TEKT3	0	0.37467	3.06735e-40
RABGAP1L	0.0128535	0.60686	9.8895e-71
DACT2	0	0.274406	3.57828e-28
PRSS54	0	0.23219	1.7423e-23
DHDDS	0	0.208443	6.10785e-21
PDE10A	0.00514139	0.274406	8.98642e-27
LCE4A	0	0.588391	1.69371e-71
KLHL21	0	0.274406	3.57828e-28
FAM78B	0	0.596306	7.81778e-73
ABCA6	0.00257069	0.224274	6.17215e-22
KIAA1109	0.00257069	0.218997	2.26544e-21
RNASEK-C17orf49	0	0.451187	1.82689e-50
ANK2	0.00514139	0.240106	5.71267e-23
HIST1H2AC	0.00257069	0.277045	9.17048e-28
SDE2	0	0.556728	2.68376e-66
SELE	0	0.588391	1.69371e-71
SAP18	0	0.197889	7.88377e-20
PDE5A	0	0.216359	8.80446e-22
STATH	0	0.203166	2.20206e-20
TMEM81	0	0.585752	4.68646e-71
CMIP	0	0.25066	1.64751e-25
MRPL2	0	0.242744	1.22834e-24
TBC1D31	0	0.559367	1.00912e-66
PNISR	0	0.23219	1.7423e-23
THEM5	0	0.585752	4.68646e-71
PENK	0	0.411609	4.67796e-45
PAQR6	0	0.60686	1.22751e-74
CXCL11	0	0.221636	2.39891e-22
MDN1	0	0.221636	2.39891e-22
SLC12A3	0	0.237467	4.64358e-24
ASAP1	0.00514139	0.562005	1.37765e-65
JTB	0	0.612137	1.50296e-75
EPHB6	0	0.200528	4.17022e-20
PIGR	0	0.577836	9.7108e-70
ADGRF1	0	0.258575	2.17171e-26
ANGEL2	0	0.577836	9.7108e-70
LRP2BP	0	0.290237	5.48265e-30
SLC25A31	0	0.205805	1.16076e-20
AC087651.1	0	0.218997	4.59993e-22
SNAI3	0	0.274406	3.57828e-28
C8orf59	0	0.503958	4.14502e-58
TMEM55A	0	0.501319	1.02848e-57
RCOR3	0	0.577836	9.7108e-70
H2AFZ	0	0.253298	8.40097e-26
UBE2O	0	0.23219	1.7423e-23
MTNR1A	0	0.279683	8.96053e-29
PSD3	0.00771208	0.588391	3.80409e-69
RP11-201K10.3	0	0.622691	2.14941e-77
SRPK1	0	0.248021	3.22471e-25
BTG2	0	0.585752	4.68646e-71
TMEM14B	0	0.298153	6.59954e-31
FAM192A	0	0.23219	1.7423e-23
BAG6	0	0.253298	8.40097e-26
CCL17	0	0.234828	9.00314e-24
KCNT2	0.00257069	0.591029	3.78072e-71
BORCS6	0	0.461741	5.93966e-52
PLEKHO1	0	0.559367	1.00912e-66
ATP6V1G2-DDX39B	0	0.253298	8.40097e-26
PRAMEF15	0	0.229551	3.36547e-23
RAPGEF2	0	0.224274	1.24878e-22
PCMT1	0	0.25066	1.64751e-25
ANP32E	0	0.567282	5.2526e-68
HLA-F	0	0.277045	1.79244e-28
RAB42	0	0.197889	7.88377e-20
AGK	0	0.200528	4.17022e-20
NSL1	0	0.572559	7.19353e-69
CD55	0	0.580475	3.5485e-70
TTI2	0	0.532982	1.53048e-62
ATOH1	0	0.240106	2.39054e-24
GNG11	0	0.208443	6.10785e-21
C1QTNF9B	0.00257069	0.205805	5.66517e-20
TTC19	0	0.377309	1.41179e-40
UBE2H	0	0.218997	4.59993e-22
MTHFR	0	0.237467	4.64358e-24
ANKRD17	0	0.224274	1.24878e-22
FAM163A	0	0.569921	1.94731e-68
TRAM1	0	0.485488	2.24925e-55
PLA2G12A	0	0.240106	2.39054e-24
CYB5R4	0	0.21372	1.68218e-21
PDGFRL	0.00257069	0.585752	2.89637e-70
PYCR2	0	0.556728	2.68376e-66
C6orf15	0	0.263852	5.57024e-27
MMP2	0	0.226913	6.48881e-23
MRPL14	0	0.261214	1.10094e-26
ASB4	0	0.21372	1.68218e-21
PRICKLE4	0	0.240106	2.39054e-24
ZNF281	0	0.588391	1.69371e-71
TEAD3	0	0.248021	3.22471e-25
TMEM217	0	0.25066	1.64751e-25
DDX19B	0	0.237467	4.64358e-24
PIK3R6	0.00514139	0.461741	1.91001e-50
EIF4G3	0	0.218997	4.59993e-22
MPC1	0	0.277045	1.79244e-28
RIOK1	0.00257069	0.30343	8.28274e-31
IFNLR1	0.00257069	0.21372	8.25492e-21
PHIP	0	0.211082	3.20824e-21
MASP2	0	0.245383	6.2997e-25
C16orf87	0	0.205805	1.16076e-20
HIST1H1T	0	0.277045	1.79244e-28
G0S2	0	0.580475	3.5485e-70
TDRD6	0	0.253298	8.40097e-26
TRIO	0	0.224274	1.24878e-22
PDGFC	0	0.226913	6.48881e-23
HIST1H2BJ	0.00257069	0.263852	2.82578e-26
CANX	0	0.197889	7.88377e-20
RP11-249C24.12	0	0.23219	1.7423e-23
XXbac-BPG116M5.17	0	0.253298	8.40097e-26
CES1	0	0.226913	6.48881e-23
MTMR11	0	0.551451	1.87852e-65
TBC1D7	0	0.287599	1.10578e-29
GUCY2D	0	0.46438	2.50416e-52
POGZ	0	0.583113	1.29194e-70
CTC1	0	0.461741	5.93966e-52
VIP	0.00257069	0.258575	1.09795e-25
NBPF10	0	0.197889	7.88377e-20
TAS1R2	0	0.211082	3.20824e-21
YARS	0	0.208443	6.10785e-21
C1orf158	0.00257069	0.23219	8.65717e-23
ADAM2	0	0.469657	4.41248e-53
GRINA	0	0.519789	1.66231e-60
FAM231A	0	0.211082	3.20824e-21
EXO1	0	0.564644	1.41178e-67
LY6G5C	0	0.253298	8.40097e-26
SOX13	0	0.585752	4.68646e-71
SERPINE3	0	0.295515	1.33942e-30
C1orf167	0	0.240106	2.39054e-24
RB1CC1	0	0.39314	1.27432e-42
GLTSCR1L	0	0.245383	6.2997e-25
TAF12	0	0.197889	7.88377e-20
LGALS8	0	0.556728	2.68376e-66
METTL13	0	0.598945	2.78328e-73
CR1	0	0.580475	3.5485e-70
FCRLA	0.00257069	0.601583	6.15781e-73
C4orf3	0.00257069	0.21372	8.25492e-21
INTS12	0	0.255937	4.27552e-26
LGI3	0	0.577836	9.7108e-70
TEPP	0	0.240106	2.39054e-24
CXCL3	0	0.218997	4.59993e-22
NRCAM	0	0.197889	7.88377e-20
TOX	0	0.424802	7.88222e-47
TSPYL4	0	0.226913	6.48881e-23
SYCP2L	0	0.292876	2.71274e-30
MRPL12	0	0.226913	6.48881e-23
SNAP91	0	0.216359	8.80446e-22
BPTF	0	0.221636	2.39891e-22
XKR8	0	0.200528	4.17022e-20
RNF8	0	0.245383	6.2997e-25
DPPA5	0	0.211082	3.20824e-21
TMC6	0	0.237467	4.64358e-24
PPIAL4G	0	0.451187	1.82689e-50
KIAA1919	0	0.229551	3.36547e-23
SARAF	0.00257069	0.559367	6.13993e-66
TMEM51	0	0.221636	2.39891e-22
SUPT3H	0	0.258575	2.17171e-26
ABCG2	0.00257069	0.253298	4.23273e-25
NTN1	0	0.453826	7.79074e-51
SULF1	0	0.480211	1.32259e-54
PCDH20	0	0.248021	3.22471e-25
TRIM24	0	0.208443	6.10785e-21
HIC1	0	0.403694	5.25322e-44
MAK16	0	0.532982	1.53048e-62
CHML	0	0.564644	1.41178e-67
TATDN3	0	0.572559	7.19353e-69
IVNS1ABP	0	0.575198	2.6478e-69
TRIM65	0	0.23219	1.7423e-23
DDOST	0	0.21372	1.68218e-21
SERP2	0	0.282322	4.4703e-29
INTS10	0	0.583113	1.29194e-70
MARVELD3	0	0.234828	9.00314e-24
MLLT4	0	0.274406	3.57828e-28
PDSS2	0	0.23219	1.7423e-23
MT2A	0	0.234828	9.00314e-24
PPIL4	0	0.25066	1.64751e-25
AIDA	0	0.572559	7.19353e-69
HIST1H2AK	0.00514139	0.269129	3.53324e-26
HLA-DRB1	0	0.253298	8.40097e-26
THBS2	0.00257069	0.271768	3.63502e-27
PHACTR1	0.00257069	0.287599	5.69561e-29
CEP57L1	0	0.245383	6.2997e-25
RPGRIP1L	0	0.224274	1.24878e-22
ZNF750	0	0.23219	1.7423e-23
GINS4	0.00257069	0.427441	1.94119e-46
ARL16	0	0.226913	6.48881e-23
RNF186	0	0.218997	4.59993e-22
MEA1	0	0.242744	1.22834e-24
PDF	0	0.237467	4.64358e-24
CNTNAP2	0.0128535	0.237467	9.38369e-21
HTR6	0	0.216359	8.80446e-22
RP11-343C2.11	0.00257069	0.240106	1.19407e-23
MGST2	0	0.23219	1.7423e-23
WDR86	0	0.21372	1.68218e-21
RAB33B	0	0.226913	6.48881e-23
NBPF12	0	0.451187	1.82689e-50
C1orf127	0	0.242744	1.22834e-24
TNFRSF25	0	0.274406	3.57828e-28
BTN2A1	0.00257069	0.266491	1.42931e-26
CD164L2	0	0.203166	2.20206e-20
TMEM14C	0	0.298153	6.59954e-31
FSTL5	0.00514139	0.234828	2.13455e-22
RARS2	0	0.221636	2.39891e-22
EMC2	0	0.551451	1.87852e-65
NDFIP2	0	0.205805	1.16076e-20
WRNIP1	0.00257069	0.313984	4.72914e-32
ARHGEF5	0	0.200528	4.17022e-20
CCNC	0	0.234828	9.00314e-24
SHE	0	0.612137	1.50296e-75
BIRC5	0	0.234828	9.00314e-24
MARK1	0	0.580475	3.5485e-70
SLC22A7	0	0.258575	2.17171e-26
SUSD4	0.00257069	0.580475	2.18626e-69
PRDM5	0	0.21372	1.68218e-21
ZC3H3	0	0.527704	1.00798e-61
PLA2G2F	0	0.218997	4.59993e-22
PTP4A1	0	0.221636	2.39891e-22
HIST1H1B	0	0.269129	1.41746e-27
KCNJ16	0	0.221636	2.39891e-22
IRF2	0	0.28496	2.22562e-29
NBPF14	0	0.451187	1.82689e-50
HIST2H2BE	0	0.451187	1.82689e-50
PYGO2	0	0.622691	2.14941e-77
COL22A1	0.00257069	0.543536	2.0433e-63
PRR3	0	0.277045	1.79244e-28
TSACC	0	0.60686	1.22751e-74
PKHD1L1	0	0.55409	7.11266e-66
KPNA5	0	0.224274	1.24878e-22
RBM28	0	0.21372	1.68218e-21
PIGC	0.00257069	0.591029	3.78072e-71
HSPG2	0	0.211082	3.20824e-21
TRIM31	0	0.282322	4.4703e-29
MYH4	0.00514139	0.443272	7.27567e-48
RP11-307N16.6	0.00514139	0.221636	5.57427e-21
YIPF3	0	0.266491	2.8127e-27
UTP14C	0	0.290237	5.48265e-30
OR2F2	0	0.200528	4.17022e-20
HAS3	0	0.242744	1.22834e-24
SYT2	0	0.577836	9.7108e-70
CEP104	0	0.269129	1.41746e-27
GBX1	0	0.208443	6.10785e-21
RECQL5	0	0.237467	4.64358e-24
P2RX5-TAX1BP3	0.00257069	0.427441	1.94119e-46
NOL9	0	0.274406	3.57828e-28
USP22	0	0.258575	2.17171e-26
LMO7DN	0	0.221636	2.39891e-22
RP11-321N4.5	0	0.218997	4.59993e-22
ST3GAL2	0	0.242744	1.22834e-24
BBS12	0	0.21372	1.68218e-21
BHLHA9	0.00257069	0.408971	5.83399e-44
SH2D5	0	0.216359	8.80446e-22
COX10	0.00257069	0.390501	1.54336e-41
TMEM256	0	0.459103	1.40478e-51
XXbac-BPG32J3.22	0	0.253298	8.40097e-26
METAP1	0	0.253298	8.40097e-26
PRDM8	0	0.229551	3.36547e-23
GSE1	0	0.274406	3.57828e-28
RLTPR	0	0.237467	4.64358e-24
DXO	0	0.253298	8.40097e-26
KLHDC7A	0	0.221636	2.39891e-22
SETD6	0	0.23219	1.7423e-23
ULBP3	0	0.248021	3.22471e-25
RP3-382I10.7	0	0.221636	2.39891e-22
ZMYM2	0	0.208443	6.10785e-21
SLC30A2	0	0.205805	1.16076e-20
C1orf204	0	0.601583	9.87138e-74
NDUFA5	0	0.200528	4.17022e-20
NUP205	0	0.200528	4.17022e-20
ENKD1	0	0.237467	4.64358e-24
HIST1H3I	0	0.269129	1.41746e-27
RP11-1236K1.1	0	0.567282	5.2526e-68
CD7	0	0.23219	1.7423e-23
C1orf112	0	0.588391	1.69371e-71
HSPA6	0	0.601583	9.87138e-74
SOCS3	0	0.234828	9.00314e-24
SGSM2	0.00257069	0.408971	5.83399e-44
PF4	0	0.218997	4.59993e-22
FTO	0	0.229551	3.36547e-23
GPSM3	0	0.253298	8.40097e-26
TMEM201	0	0.248021	3.22471e-25
GTPBP2	0	0.277045	1.79244e-28
ADH1C	0	0.263852	5.57024e-27
CMTR2	0	0.234828	9.00314e-24
SNRPC	0	0.245383	6.2997e-25
CTRB1	0	0.25066	1.64751e-25
KPRP	0	0.591029	6.09838e-72
PEX7	0	0.226913	6.48881e-23
PPM1K	0	0.25066	1.64751e-25
ZFP1	0	0.25066	1.64751e-25
FLT3	0	0.221636	2.39891e-22
RBL2	0	0.224274	1.24878e-22
COL19A1	0	0.224274	1.24878e-22
DEFB114	0.00514139	0.234828	2.13455e-22
PPIL6	0	0.240106	2.39054e-24
TRAF3IP2	0	0.23219	1.7423e-23
DDIT4L	0	0.255937	4.27552e-26
LEP	0	0.211082	3.20824e-21
GLP2R	0	0.453826	7.79074e-51
FOXL1	0	0.269129	1.41746e-27
EPHX2	0	0.575198	2.6478e-69
CLDN12	0	0.200528	4.17022e-20
GPR37	0	0.203166	2.20206e-20
KCNJ18	0	0.208443	6.10785e-21
FHAD1	0	0.221636	2.39891e-22
PCP4L1	0	0.609499	4.30359e-75
C1orf53	0	0.585752	4.68646e-71
METTL18	0	0.588391	1.69371e-71
FCGR3B	0	0.601583	9.87138e-74
AIF1	0	0.253298	8.40097e-26
OR12D2	0	0.271768	7.12899e-28
ECM1	0	0.575198	2.6478e-69
LOR	0	0.598945	2.78328e-73
CES3	0	0.242744	1.22834e-24
CACNA1E	0	0.569921	1.94731e-68
TRIM11	0	0.556728	2.68376e-66
CAPZB	0.00514139	0.221636	5.57427e-21
SLC16A3	0	0.237467	4.64358e-24
ITFG1	0	0.203166	2.20206e-20
FAM89A	0	0.559367	1.00912e-66
EPHB2	0.00257069	0.211082	1.57152e-20
RP11-257K9.8	0	0.211082	3.20824e-21
DNAI2	0	0.218997	4.59993e-22
ANXA5	0	0.221636	2.39891e-22
INTS6	0	0.295515	1.33942e-30
SENP3	0	0.459103	1.40478e-51
ZNF707	0	0.519789	1.66231e-60
FGD2	0	0.255937	4.27552e-26
FRY	0	0.234828	9.00314e-24
SNAPIN	0	0.609499	4.30359e-75
CDH5	0	0.234828	9.00314e-24
SLC45A3	0	0.577836	9.7108e-70
CASKIN2	0	0.229551	3.36547e-23
UBL3	0	0.229551	3.36547e-23
MYO6	0	0.211082	3.20824e-21
NUDT9	0	0.253298	8.40097e-26
TMEM107	0	0.461741	5.93966e-52
GPR25	0	0.572559	7.19353e-69
CTSO	0	0.23219	1.7423e-23
FAXC	0	0.23219	1.7423e-23
SCYL3	0	0.588391	1.69371e-71
RP11-215A19.2	0	0.279683	8.96053e-29
NATD1	0	0.253298	8.40097e-26
ZNF318	0	0.25066	1.64751e-25
ODF4	0	0.459103	1.40478e-51
TMEM206	0	0.569921	1.94731e-68
SPECC1	0	0.271768	7.12899e-28
ATXN1	0.00257069	0.282322	2.29482e-28
RP11-552F3.12	0	0.234828	9.00314e-24
PRSS55	0.00514139	0.575198	9.8038e-68
LONP2	0	0.21372	1.68218e-21
GPANK1	0	0.253298	8.40097e-26
MINOS1	0	0.21372	1.68218e-21
MET	0.00257069	0.21372	8.25492e-21
SPCS3	0	0.269129	1.41746e-27
MSRA	0.00257069	0.572559	4.4113e-68
TNRC6C	0	0.237467	4.64358e-24
SAMD3	0	0.234828	9.00314e-24
TMEM222	0	0.203166	2.20206e-20
TTC24	0	0.612137	1.50296e-75
RAB7B	0	0.575198	2.6478e-69
TBC1D32	0	0.229551	3.36547e-23
DESI2	0	0.559367	1.00912e-66
DDX39B	0	0.253298	8.40097e-26
LCE2C	0	0.588391	1.69371e-71
LSM1	0	0.498681	2.54395e-57
BANP	0.00514139	0.274406	8.98642e-27
KCTD9	0	0.577836	9.7108e-70
ADAM15	0	0.627968	2.50965e-78
PSMB8	0	0.253298	8.40097e-26
DRAXIN	0	0.234828	9.00314e-24
ARHGEF11	0	0.614776	5.22834e-76
PTPRZ1	0	0.200528	4.17022e-20
GABARAP	0	0.451187	1.82689e-50
TRIM40	0	0.279683	8.96053e-29
LMBRD1	0	0.21372	1.68218e-21
TMEM242	0	0.261214	1.10094e-26
PRIMPOL	0	0.290237	5.48265e-30
ASAH1	0	0.583113	1.29194e-70
LTV1	0	0.240106	2.39054e-24
SLC2A12	0	0.229551	3.36547e-23
TUBD1	0	0.208443	6.10785e-21
PACSIN1	0	0.25066	1.64751e-25
CYSLTR2	0	0.295515	1.33942e-30
KIF1C	0	0.435356	2.8641e-48
CENPJ	0	0.205805	1.16076e-20
CTNS	0.00257069	0.424802	4.42098e-46
PRAMEF25	0	0.229551	3.36547e-23
SERPINC1	0	0.591029	6.09838e-72
IST1	0	0.245383	6.2997e-25
PLEKHA2	0	0.490765	3.77926e-56
C1orf198	0	0.562005	3.78111e-67
PPP1R11	0	0.279683	8.96053e-29
PLA2G7	0	0.255937	4.27552e-26
S100A7L2	0	0.604222	3.48768e-74
POMP	0	0.226913	6.48881e-23
PPIAL4C	0	0.451187	1.82689e-50
RIPK2	0	0.506596	1.66533e-58
MAS1	0	0.263852	5.57024e-27
BORA	0	0.221636	2.39891e-22
RP11-58C22.1	0.00771208	0.248021	3.60522e-23
EDNRB	0	0.211082	3.20824e-21
SMPDL3B	0	0.200528	4.17022e-20
ARHGEF16	0	0.271768	7.12899e-28
VDAC3	0	0.414248	2.07812e-45
DUSP27	0	0.593668	2.18759e-72
ARF5	0	0.197889	7.88377e-20
NUDC	0	0.208443	6.10785e-21
WDFY3	0	0.25066	1.64751e-25
RDH10	0	0.477573	3.19277e-54
RP11-310K10.1	0	0.248021	3.22471e-25
ATP5EP2	0	0.218997	4.59993e-22
S100A10	0	0.585752	4.68646e-71
PGBD1	0	0.263852	5.57024e-27
TNFSF13	0	0.459103	1.40478e-51
FCGR1B	0	0.197889	7.88377e-20
PKLR	0	0.620053	6.25259e-77
TAS2R3	0	0.200528	4.17022e-20
CA2	0	0.509235	6.66968e-59
IKBKE	0	0.577836	9.7108e-70
BLACE	0.00257069	0.216359	4.32837e-21
THAP9	0	0.245383	6.2997e-25
RAB44	0	0.248021	3.22471e-25
SGCZ	0.0102828	0.604222	4.78137e-71
NAPRT	0	0.525066	2.57408e-61
RGS17	0	0.258575	2.17171e-26
TRAPPC2L	0	0.274406	3.57828e-28
CD52	0	0.203166	2.20206e-20
MRPL15	0	0.403694	5.25322e-44
EGLN1	0.0128535	0.564644	9.91506e-64
PTPN7	0	0.575198	2.6478e-69
SAMD9L	0	0.205805	1.16076e-20
BAG2	0	0.208443	6.10785e-21
LHX4	0	0.572559	7.19353e-69
S100A1	0	0.60686	1.22751e-74
TRIM60	0	0.240106	2.39054e-24
ASB15	0	0.203166	2.20206e-20
MIIP	0	0.23219	1.7423e-23
ULBP1	0	0.248021	3.22471e-25
LY6G5B	0	0.253298	8.40097e-26
TTC26	0	0.205805	1.16076e-20
NELFE	0	0.253298	8.40097e-26
SHISA6	0.00514139	0.432718	2.04134e-46
RP11-343C2.9	0	0.237467	4.64358e-24
AZIN1	0	0.548813	4.94426e-65
CPA4	0	0.205805	1.16076e-20
TSPYL5	0	0.543536	3.39011e-64
STPG1	0	0.211082	3.20824e-21
HAPLN2	0	0.609499	4.30359e-75
SLC9B2	0.00514139	0.253298	2.04694e-24
MEPE	0	0.25066	1.64751e-25
LONRF1	0	0.577836	9.7108e-70
PPP1R27	0	0.229551	3.36547e-23
CES5A	0.00514139	0.23219	4.11441e-22
SLC10A6	0	0.253298	8.40097e-26
DEFB103B	0	0.569921	1.94731e-68
FAM26E	0	0.226913	6.48881e-23
AADACL4	0	0.23219	1.7423e-23
OR1G1	0	0.416887	9.20749e-46
HHLA1	0	0.551451	1.87852e-65
RANBP9	0	0.290237	5.48265e-30
RPS20	0	0.408971	1.05029e-44
RNF222	0	0.459103	1.40478e-51
CHRNB2	0	0.612137	1.50296e-75
GATA4	0.00257069	0.567282	3.21099e-67
NT5E	0	0.218997	4.59993e-22
SEC14L1	0.00257069	0.240106	1.19407e-23
SEMA5A	0.00514139	0.23219	4.11441e-22
PRAMEF7	0	0.229551	3.36547e-23
PRCC	0	0.614776	5.22834e-76
MYLK3	0	0.205805	1.16076e-20
AK2	0	0.203166	2.20206e-20
ERVW-1	0	0.208443	6.10785e-21
FEZF1	0	0.200528	4.17022e-20
CCT3	0	0.609499	4.30359e-75
HHAT	0	0.575198	2.6478e-69
CRIP3	0	0.258575	2.17171e-26
NBPF26	0	0.197889	7.88377e-20
AC234582.2	0	0.622691	2.14941e-77
MGAT4D	0	0.218997	4.59993e-22
FBXO44	0	0.237467	4.64358e-24
SLC22A16	0	0.229551	3.36547e-23
C6orf223	0	0.274406	3.57828e-28
AL645922.1	0	0.253298	8.40097e-26
WISP1	0	0.548813	4.94426e-65
RP11-235E17.2	0.00257069	0.424802	4.42098e-46
PRAMEF5	0	0.229551	3.36547e-23
ATP1B1	0	0.591029	6.09838e-72
JMJD4	0	0.551451	1.87852e-65
CLEC3A	0.00514139	0.248021	7.79679e-24
PGLYRP4	0	0.604222	3.48768e-74
NCR3	0	0.253298	8.40097e-26
TRIM67	0	0.559367	1.00912e-66
DEPTOR	0.00257069	0.556728	1.63036e-65
VPS35	0	0.203166	2.20206e-20
RRH	0	0.240106	2.39054e-24
PRAMEF14	0	0.229551	3.36547e-23
FAM189B	0	0.622691	2.14941e-77
KLHDC10	0	0.211082	3.20824e-21
SPRY1	0	0.216359	8.80446e-22
CNST	0	0.55409	7.11266e-66
ITLN1	0	0.601583	9.87138e-74
IGSF8	0	0.601583	9.87138e-74
ADCY8	0	0.559367	1.00912e-66
DTNBP1	0	0.271768	7.12899e-28
GLMP	0	0.60686	1.22751e-74
NUP153	0	0.282322	4.4703e-29
NUP85	0	0.23219	1.7423e-23
GSTA4	0	0.226913	6.48881e-23
TRIM16	0	0.37467	3.06735e-40
GABPB2	0	0.583113	1.29194e-70
ATP2C2	0	0.255937	4.27552e-26
S100A8	0	0.601583	9.87138e-74
ASZ1	0	0.211082	3.20824e-21
HIST1H2AJ	0	0.269129	1.41746e-27
SUCO	0	0.593668	2.18759e-72
TRPV6	0	0.203166	2.20206e-20
TRERF1	0	0.242744	1.22834e-24
HLA-DQB2	0	0.253298	8.40097e-26
ITM2B	0	0.292876	2.71274e-30
CTC-479C5.12	0	0.245383	6.2997e-25
MTMR7	0.00771208	0.580475	7.85332e-68
SHPK	0.00257069	0.424802	4.42098e-46
PDP2	0	0.245383	6.2997e-25
ELF3	0	0.575198	2.6478e-69
DPCR1	0	0.269129	1.41746e-27
HIST1H3C	0	0.274406	3.57828e-28
DECR1	0	0.503958	4.14502e-58
RFWD2	0	0.585752	4.68646e-71
FBXO42	0	0.224274	1.24878e-22
ITGAE	0.00514139	0.430079	4.66608e-46
SLC18A1	0	0.580475	3.5485e-70
PIGY	0	0.248021	3.22471e-25
C8orf74	0	0.569921	1.94731e-68
SLC25A19	0	0.234828	9.00314e-24
ID3	0	0.211082	3.20824e-21
FAM65A	0	0.240106	2.39054e-24
CCAR2	0.00257069	0.583113	7.9722e-70
VWA7	0	0.253298	8.40097e-26
MTUS1	0	0.583113	1.29194e-70
COQ2	0	0.245383	6.2997e-25
LY6G6F	0	0.253298	8.40097e-26
C4BPA	0	0.583113	1.29194e-70
MEF2D	0	0.609499	4.30359e-75
NUP88	0	0.440633	5.37093e-49
KCNV1	0	0.55409	7.11266e-66
MYOM2	0.00514139	0.559367	3.66488e-65
PDLIM3	0.00257069	0.279683	4.59212e-28
OR10X1	0	0.591029	6.09838e-72
TREML4	0	0.242744	1.22834e-24
SNCA	0.00257069	0.245383	3.15764e-24
FA2H	0	0.255937	4.27552e-26
CCNE2	0	0.525066	2.57408e-61
CACYBP	0	0.593668	2.18759e-72
KDM1A	0	0.211082	3.20824e-21
C4orf46	0	0.224274	1.24878e-22
ZNF496	0	0.556728	2.68376e-66
APELA	0	0.234828	9.00314e-24
SLC15A1	0	0.200528	4.17022e-20
AGPAT5	0	0.569921	1.94731e-68
ATP6V1G3	0	0.583113	1.29194e-70
SIAH3	0	0.292876	2.71274e-30
SASH1	0.0128535	0.253298	1.83174e-22
TCP10L2	0	0.269129	1.41746e-27
ADH7	0.00257069	0.255937	2.15787e-25
FAM92A1	0	0.514512	1.05971e-59
PRMT7	0	0.25066	1.64751e-25
WRAP53	0	0.461741	5.93966e-52
OR9A4	0	0.197889	7.88377e-20
SH2D4A	0	0.580475	3.5485e-70
SFRP1	0	0.422164	1.79323e-46
SH3BGRL2	0	0.211082	3.20824e-21
C17orf62	0.00514139	0.229551	7.91576e-22
PPT2	0	0.253298	8.40097e-26
C6orf132	0	0.248021	3.22471e-25
DNM3	0.00257069	0.593668	1.35831e-71
ID4	0	0.287599	1.10578e-29
GDF6	0	0.527704	1.00798e-61
NAA16	0	0.266491	2.8127e-27
TMEM79	0	0.60686	1.22751e-74
HID1	0	0.221636	2.39891e-22
ATG9B	0	0.211082	3.20824e-21
FAM131B	0	0.200528	4.17022e-20
AGER	0	0.253298	8.40097e-26
SRF	0	0.242744	1.22834e-24
POLR1D	0	0.218997	4.59993e-22
TRIM47	0	0.23219	1.7423e-23
NPY5R	0	0.224274	1.24878e-22
TTK	0	0.216359	8.80446e-22
HIST3H2A	0	0.556728	2.68376e-66
LCA5	0	0.211082	3.20824e-21
HIST1H2BC	0	0.277045	1.79244e-28
KLKB1	0.00257069	0.279683	4.59212e-28
C6orf89	0.00771208	0.258575	2.49032e-24
ZNF311	0	0.269129	1.41746e-27
SOX17	0	0.408971	1.05029e-44
CTU2	0	0.274406	3.57828e-28
KCNK17	0	0.242744	1.22834e-24
TSPO2	0	0.240106	2.39054e-24
C4orf26	0	0.218997	4.59993e-22
NEK1	0	0.237467	4.64358e-24
TREML2	0	0.240106	2.39054e-24
JMJD6	0	0.23219	1.7423e-23
MTIF3	0	0.216359	8.80446e-22
RP13-1032I1.10	0	0.226913	6.48881e-23
NOS3	0.00257069	0.208443	2.98643e-20
FLNC	0	0.216359	8.80446e-22
TMEM154	0	0.226913	6.48881e-23
MICB	0	0.253298	8.40097e-26
HERC6	0	0.248021	3.22471e-25
COX18	0	0.208443	6.10785e-21
IPO5	0	0.200528	4.17022e-20
LTB	0	0.253298	8.40097e-26
JRK	0	0.53562	5.93411e-63
S100A6	0	0.604222	3.48768e-74
FARS2	0.00771208	0.30343	2.0227e-29
TMEM105	0	0.237467	4.64358e-24
CLEC18C	0	0.23219	1.7423e-23
OR2J2	0	0.269129	1.41746e-27
LBR	0	0.556728	2.68376e-66
CCDC109B	0.00257069	0.240106	1.19407e-23
PDHA2	0	0.245383	6.2997e-25
SMIM2	0	0.279683	8.96053e-29
BDH2	0	0.253298	8.40097e-26
BVES	0	0.237467	4.64358e-24
APRT	0	0.274406	3.57828e-28
LRRC69	0	0.498681	2.54395e-57
TCAF1	0	0.197889	7.88377e-20
RPA2	0	0.200528	4.17022e-20
ASB10	0	0.208443	6.10785e-21
RAB23	0	0.208443	6.10785e-21
GGPS1	0	0.556728	2.68376e-66
CFAP126	0	0.60686	1.22751e-74
S100A7A	0	0.601583	9.87138e-74
ZNF594	0	0.440633	5.37093e-49
HORMAD1	0	0.588391	1.69371e-71
SIRT5	0	0.287599	1.10578e-29
ATP13A2	0	0.221636	2.39891e-22
DEFB4B	0	0.569921	1.94731e-68
TPT1	0	0.290237	5.48265e-30
GALNS	0	0.274406	3.57828e-28
NPB	0	0.237467	4.64358e-24
RPL22	0	0.282322	4.4703e-29
YBX2	0	0.453826	7.79074e-51
RCBTB2	0	0.300792	3.24484e-31
SLC26A9	0	0.577836	9.7108e-70
EGR3	0	0.583113	1.29194e-70
MANEA	0	0.224274	1.24878e-22
TMEM104	0	0.218997	4.59993e-22
SLC25A35	0	0.461741	5.93966e-52
HIST1H1D	0	0.269129	1.41746e-27
CNKSR3	0.00257069	0.258575	1.09795e-25
DEDD	0	0.604222	3.48768e-74
CTRC	0	0.218997	4.59993e-22
PPP2R5A	0	0.569921	1.94731e-68
AK9	0	0.234828	9.00314e-24
NT5C	0	0.229551	3.36547e-23
TMEM155	0	0.221636	2.39891e-22
OR1D5	0	0.416887	9.20749e-46
LY6K	0	0.53562	5.93411e-63
VPS13B	0.00771208	0.540897	1.81407e-61
COPG2	0	0.205805	1.16076e-20
PLA2G5	0	0.216359	8.80446e-22
FBF1	0	0.234828	9.00314e-24
VHLL	0	0.60686	1.22751e-74
SERPINF2	0	0.414248	2.07812e-45
FBXW10	0	0.295515	1.33942e-30
CAPN11	0	0.269129	1.41746e-27
LMO7	0.00257069	0.229551	1.6693e-22
OGFOD1	0	0.234828	9.00314e-24
C1orf186	0.00257069	0.577836	5.97359e-69
PRAMEF11	0	0.229551	3.36547e-23
LCE3E	0	0.588391	1.69371e-71
PPP1R3A	0	0.21372	1.68218e-21
ZC3H18	0	0.274406	3.57828e-28
AARS	0	0.242744	1.22834e-24
TMEM170B	0	0.290237	5.48265e-30
VAMP2	0	0.461741	5.93966e-52
WISP3	0	0.23219	1.7423e-23
SLC16A10	0	0.229551	3.36547e-23
MUC22	0	0.266491	2.8127e-27
HMGB1	0.00257069	0.23219	8.65717e-23
NDUFS6	0	0.218997	4.59993e-22
AARS2	0	0.253298	8.40097e-26
RIIAD1	0	0.585752	4.68646e-71
CFAP52	0.00514139	0.456464	1.05824e-49
SPNS3	0	0.430079	1.51068e-47
PTPRK	0.00514139	0.237467	1.10531e-22
AKAP12	0	0.255937	4.27552e-26
TXNDC17	0	0.448549	4.27188e-50
TMCO1	0	0.601583	9.87138e-74
BAIAP2	0	0.237467	4.64358e-24
TMEM95	0	0.456464	3.31294e-51
CKLF-CMTM1	0	0.23219	1.7423e-23
FHOD1	0	0.242744	1.22834e-24
RHCE	0	0.21372	1.68218e-21
CA13	0.00514139	0.506596	5.66588e-57
HFE2	0	0.197889	7.88377e-20
KBTBD6	0	0.269129	1.41746e-27
RBBP4	0	0.197889	7.88377e-20
CALB2	0	0.23219	1.7423e-23
CAMK1G	0	0.580475	3.5485e-70
ENAM	0	0.200528	4.17022e-20
ABL2	0.00257069	0.575198	1.62625e-68
FBXL3	0	0.216359	8.80446e-22
RHD	0	0.208443	6.10785e-21
TPRG1L	0	0.271768	7.12899e-28
RNF139	0.00257069	0.55409	4.31408e-65
CHTF8	0	0.242744	1.22834e-24
NTPCR	0	0.562005	3.78111e-67
TRIM38	0	0.277045	1.79244e-28
PDZK1	0	0.197889	7.88377e-20
TBC1D4	0	0.218997	4.59993e-22
ADCK3	0.00257069	0.556728	1.63036e-65
C4orf17	0	0.255937	4.27552e-26
MYH8	0	0.443272	2.31623e-49
ZNF322	0	0.269129	1.41746e-27
IRX3	0	0.229551	3.36547e-23
PRAMEF4	0	0.229551	3.36547e-23
FN3KRP	0	0.229551	3.36547e-23
PIK3CD	0	0.248021	3.22471e-25
DNAJC5B	0	0.46438	2.50416e-52
SMAD9	0.00257069	0.261214	5.57557e-26
POLR3D	0	0.583113	1.29194e-70
CA6	0	0.269129	1.41746e-27
GPR20	0	0.532982	1.53048e-62
NME7	0.00257069	0.591029	3.78072e-71
ILDR2	0	0.593668	2.18759e-72
FLAD1	0	0.62533	7.35938e-78
TERF2IP	0	0.237467	4.64358e-24
KIAA0907	0	0.612137	1.50296e-75
RWDD1	0	0.226913	6.48881e-23
HSBP1	0	0.253298	8.40097e-26
DGKI	0	0.205805	1.16076e-20
HIST2H4B	0	0.451187	1.82689e-50
LHX9	0.00257069	0.583113	7.9722e-70
DEF6	0	0.248021	3.22471e-25
PLLP	0	0.23219	1.7423e-23
SIAH1	0	0.208443	6.10785e-21
GUCY1A3	0	0.221636	2.39891e-22
OR2G2	0	0.55409	7.11266e-66
OR10J5	0	0.604222	3.48768e-74
FCGR2A	0	0.601583	9.87138e-74
NIPAL3	0	0.205805	1.16076e-20
MAP2K6	0	0.226913	6.48881e-23
PGS1	0	0.237467	4.64358e-24
CTGF	0	0.234828	9.00314e-24
SYNGR2	0	0.237467	4.64358e-24
METTL11B	0.00257069	0.588391	1.04839e-70
NUDCD1	0	0.556728	2.68376e-66
KCNQ5	0.00514139	0.224274	2.91359e-21
WSCD1	0.00771208	0.451187	3.15253e-48
WDR46	0	0.253298	8.40097e-26
CCDC70	0.00257069	0.295515	6.93374e-30
HLA-DPA1	0	0.255937	4.27552e-26
SAP30	0	0.248021	3.22471e-25
GRIA2	0	0.224274	1.24878e-22
CEP350	0	0.572559	7.19353e-69
SDAD1	0	0.221636	2.39891e-22
OR2A4	0	0.234828	9.00314e-24
KIAA2013	0	0.23219	1.7423e-23
SORBS3	0	0.583113	1.29194e-70
SLC25A27	0	0.253298	8.40097e-26
STXBP5	0	0.242744	1.22834e-24
MYOG	0	0.583113	1.29194e-70
CYP2U1	0	0.245383	6.2997e-25
UBE3C	0.00257069	0.208443	2.98643e-20
ERICH6B	0	0.292876	2.71274e-30
USP43	0.00514139	0.453826	2.48025e-49
CHST6	0.00514139	0.248021	7.79679e-24
NPY2R	0	0.218997	4.59993e-22
SLC35A1	0	0.221636	2.39891e-22
KLF14	0	0.205805	1.16076e-20
TAAR5	0	0.229551	3.36547e-23
RPTOR	0.00514139	0.237467	1.10531e-22
TRIM27	0	0.269129	1.41746e-27
RAP2A	0	0.200528	4.17022e-20
HBS1L	0.0128535	0.234828	1.79576e-20
EYA4	0.00257069	0.229551	1.6693e-22
MTFR2	0	0.226913	6.48881e-23
PTK7	0	0.242744	1.22834e-24
DEFB103A	0	0.569921	1.94731e-68
HP1BP3	0	0.211082	3.20824e-21
HLA-DRB5	0	0.253298	8.40097e-26
STOML3	0	0.277045	1.79244e-28
AC245100.1	0	0.451187	1.82689e-50
GFOD1	0.00257069	0.292876	1.40195e-29
2020-03-11	0	0.216359	8.80446e-22
SNRNP48	0	0.298153	6.59954e-31
HNRNPCL3	0	0.229551	3.36547e-23
MAPK7	0	0.282322	4.4703e-29
PLK4	0	0.208443	6.10785e-21
RP1L1	0	0.572559	7.19353e-69
GPR142	0	0.218997	4.59993e-22
C17orf58	0	0.221636	2.39891e-22
GABRR1	0	0.216359	8.80446e-22
AC092384.1	0	0.274406	3.57828e-28
TNFRSF21	0.00257069	0.255937	2.15787e-25
RAP1GAP	0	0.211082	3.20824e-21
TNNI1	0	0.577836	9.7108e-70
XKR4	0	0.408971	1.05029e-44
SMARCA5	0	0.208443	6.10785e-21
SCNM1	0	0.575198	2.6478e-69
CCDC170	0	0.263852	5.57024e-27
LRRC73	0	0.266491	2.8127e-27
NQO1	0.00257069	0.240106	1.19407e-23
FOXF2	0	0.319261	2.1227e-33
RGS20	0	0.403694	5.25322e-44
LAMC1	0	0.575198	2.6478e-69
DHX9	0	0.575198	2.6478e-69
MICALL2	0	0.197889	7.88377e-20
RP11-96L14.7	0	0.205805	1.16076e-20
C1orf35	0	0.556728	2.68376e-66
ABCF2	0	0.208443	6.10785e-21
BLOC1S5-TXNDC5	0.00257069	0.308707	1.9877e-31
NEK3	0	0.292876	2.71274e-30
RBM33	0	0.224274	1.24878e-22
AP1AR	0	0.240106	2.39054e-24
CD300C	0	0.218997	4.59993e-22
CEP41	0	0.205805	1.16076e-20
FAT1	0.00257069	0.277045	9.17048e-28
AMTN	0	0.203166	2.20206e-20
DROSHA	0	0.203166	2.20206e-20
RNGTT	0	0.21372	1.68218e-21
MTERF1	0	0.208443	6.10785e-21
PARP1	0	0.55409	7.11266e-66
NOM1	0.00257069	0.211082	1.57152e-20
CHD3	0	0.46438	2.50416e-52
SERTM1	0	0.261214	1.10094e-26
MSTO1	0	0.604222	3.48768e-74
TARBP1	0	0.564644	1.41178e-67
TRPV2	0	0.364116	6.67109e-39
DCLK1	0.00257069	0.258575	1.09795e-25
DNAH8	0.00257069	0.248021	1.61914e-24
RXRG	0.00514139	0.598945	1.06056e-71
PAN3	0	0.224274	1.24878e-22
CLEC18B	0	0.240106	2.39054e-24
OFCC1	0.0154242	0.311346	2.32256e-28
CATSPER4	0	0.208443	6.10785e-21
ADAT1	0	0.240106	2.39054e-24
OR9A2	0	0.197889	7.88377e-20
FAM106A	0.00257069	0.290237	2.82871e-29
CXCL16	0	0.435356	2.8641e-48
IARS2	0	0.577836	9.7108e-70
ANKS1A	0	0.245383	6.2997e-25
ADGB	0	0.240106	2.39054e-24
TMEM183A	0	0.583113	1.29194e-70
SH2D2A	0	0.614776	5.22834e-76
SNTG1	0.00257069	0.390501	1.54336e-41
MCUR1	0	0.28496	2.22562e-29
TINAG	0.00257069	0.216359	4.32837e-21
USPL1	0	0.23219	1.7423e-23
NDRG4	0	0.23219	1.7423e-23
SMCR8	0	0.311346	1.85631e-32
GPR31	0	0.266491	2.8127e-27
GSTA2	0	0.224274	1.24878e-22
FGFR1	0	0.496042	6.27304e-57
DOK4	0.00257069	0.23219	8.65717e-23
LCE1F	0	0.591029	6.09838e-72
AKAP10	0	0.269129	1.41746e-27
RBP7	0	0.25066	1.64751e-25
OR6K3	0	0.604222	3.48768e-74
C6orf52	0	0.298153	6.59954e-31
PIEZO1	0	0.274406	3.57828e-28
DNAJC11	0	0.271768	7.12899e-28
C1orf131	0	0.559367	1.00912e-66
CD109	0	0.21372	1.68218e-21
SYTL1	0	0.203166	2.20206e-20
SLAMF7	0	0.601583	9.87138e-74
AGPAT4	0	0.263852	5.57024e-27
CDC42	0	0.211082	3.20824e-21
PAPD7	0.00257069	0.224274	6.17215e-22
NPIPB15	0	0.240106	2.39054e-24
SPRR2F	0	0.596306	7.81778e-73
HPR	0	0.245383	6.2997e-25
DENND2A	0	0.200528	4.17022e-20
WDR27	0.00257069	0.279683	4.59212e-28
PEX11B	0	0.197889	7.88377e-20
FBXO31	0.00514139	0.269129	3.53324e-26
PROX1	0	0.588391	1.69371e-71
GGA3	0	0.234828	9.00314e-24
JARID2	0	0.274406	3.57828e-28
CDK3	0	0.23219	1.7423e-23
MDM4	0	0.585752	4.68646e-71
PRAMEF9	0	0.229551	3.36547e-23
PRKG2	0	0.237467	4.64358e-24
TUSC3	0	0.572559	7.19353e-69
DNAH5	0.00257069	0.224274	6.17215e-22
NDUFC1	0	0.224274	1.24878e-22
ZBTB18	0	0.556728	2.68376e-66
TNFSF4	0	0.593668	2.18759e-72
CTSK	0	0.580475	3.5485e-70
RGS13	0	0.588391	1.69371e-71
EPRS	0	0.580475	3.5485e-70
TBCE	0	0.556728	2.68376e-66
CDK14	0	0.216359	8.80446e-22
CENPL	0	0.591029	6.09838e-72
DDX59	0	0.577836	9.7108e-70
ELF1	0	0.263852	5.57024e-27
BOLA1	0	0.451187	1.82689e-50
NLRP3	0	0.55409	7.11266e-66
TUBA3C	0	0.197889	7.88377e-20
TMEM144	0	0.221636	2.39891e-22
AC253572.1	0	0.197889	7.88377e-20
CLCN6	0	0.237467	4.64358e-24
ECE1	0	0.218997	4.59993e-22
TMEM88	0	0.46438	2.50416e-52
CDSN	0	0.263852	5.57024e-27
WBP4	0	0.263852	5.57024e-27
GRHL2	0.00771208	0.548813	1.03093e-62
ASPH	0	0.44591	9.9611e-50
RIMS1	0.00257069	0.218997	2.26544e-21
IBTK	0	0.21372	1.68218e-21
TAAR8	0	0.229551	3.36547e-23
SYNCRIP	0	0.218997	4.59993e-22
UQCRHL	0	0.224274	1.24878e-22
AUNIP	0	0.208443	6.10785e-21
REPIN1	0	0.216359	8.80446e-22
CHRNE	0	0.432718	6.58675e-48
MTRNR2L13	0	0.226913	6.48881e-23
SLC26A11	0.00257069	0.237467	2.31541e-23
GRIN2C	0	0.218997	4.59993e-22
CHST4	0	0.234828	9.00314e-24
OSTM1	0	0.234828	9.00314e-24
FAM162B	0	0.224274	1.24878e-22
MYH10	0	0.461741	5.93966e-52
KATNAL1	0	0.23219	1.7423e-23
CH17-270A2.2	0	0.197889	7.88377e-20
SLC39A11	0.0102828	0.234828	4.26734e-21
GJC2	0	0.556728	2.68376e-66
ZNF704	0	0.501319	1.02848e-57
CLSTN1	0.00514139	0.255937	1.04575e-24
C4orf22	0.00257069	0.234828	4.48135e-23
FREM3	0	0.21372	1.68218e-21
MT1HL1	0	0.559367	1.00912e-66
HTRA4	0	0.490765	3.77926e-56
UBXN10	0	0.218997	4.59993e-22
PPP2R2A	0	0.583113	1.29194e-70
SPDYE4	0	0.459103	1.40478e-51
ARHGDIA	0	0.23219	1.7423e-23
IRX1	0	0.218997	4.59993e-22
GOPC	0	0.224274	1.24878e-22
SSPO	0	0.208443	6.10785e-21
MPZ	0.00257069	0.60686	7.68089e-74
MYCBP2	0	0.216359	8.80446e-22
HIST1H1E	0	0.277045	1.79244e-28
SGCE	0	0.21372	1.68218e-21
NEIL2	0.00257069	0.567282	3.21099e-67
HIST3H3	0	0.556728	2.68376e-66
PNRC2	0	0.205805	1.16076e-20
BACH2	0	0.221636	2.39891e-22
VASH2	0	0.580475	3.5485e-70
NFKB1	0	0.258575	2.17171e-26
HES7	0	0.461741	5.93966e-52
LRRC52	0.00257069	0.598945	1.73354e-72
RPL26	0	0.459103	1.40478e-51
LRRC29	0	0.242744	1.22834e-24
SDHB	0	0.224274	1.24878e-22
ICMT	0	0.282322	4.4703e-29
CLIC1	0	0.253298	8.40097e-26
HIST2H2AA3	0	0.451187	1.82689e-50
ZNF695	0	0.562005	3.78111e-67
CCDC113	0	0.23219	1.7423e-23
ZNF469	0	0.277045	1.79244e-28
CHRAC1	0	0.527704	1.00798e-61
LRIT3	0	0.240106	2.39054e-24
ZSCAN31	0	0.266491	2.8127e-27
TNFAIP3	0	0.224274	1.24878e-22
TAS2R41	0	0.200528	4.17022e-20
TSGA13	0	0.205805	1.16076e-20
OTUD4	0	0.216359	8.80446e-22
HEATR3	0	0.208443	6.10785e-21
NR2E1	0	0.234828	9.00314e-24
OR2A2	0	0.200528	4.17022e-20
FAM120B	0	0.277045	1.79244e-28
GNPAT	0	0.559367	1.00912e-66
DUSP1	0	0.211082	3.20824e-21
MROH9	0	0.591029	6.09838e-72
SMIM6	0	0.234828	9.00314e-24
TOMM6	0	0.240106	2.39054e-24
STMN1	0	0.208443	6.10785e-21
TMEM94	0	0.229551	3.36547e-23
CAMKK1	0.00257069	0.435356	1.61682e-47
ARHGEF15	0	0.461741	5.93966e-52
RCAN2	0	0.255937	4.27552e-26
C4orf51	0	0.218997	4.59993e-22
CDS1	0	0.25066	1.64751e-25
LRFN2	0.00257069	0.248021	1.61914e-24
BAALC	0	0.546174	1.29687e-64
FXR2	0	0.461741	5.93966e-52
LAMTOR3	0	0.253298	8.40097e-26
FAM218A	0	0.234828	9.00314e-24
ANAPC11	0	0.237467	4.64358e-24
GGH	0	0.461741	5.93966e-52
YTHDF2	0	0.197889	7.88377e-20
SPRYD7	0	0.298153	6.59954e-31
PM20D1	0	0.575198	2.6478e-69
MRTO4	0	0.218997	4.59993e-22
DPT	0	0.591029	6.09838e-72
FCN3	0	0.203166	2.20206e-20
GATAD1	0	0.208443	6.10785e-21
DNAJC16	0	0.221636	2.39891e-22
CDRT1	0	0.37467	3.06735e-40
CNOT6L	0	0.224274	1.24878e-22
STX6	0	0.572559	7.19353e-69
SLC7A6OS	0	0.25066	1.64751e-25
COL1A2	0	0.21372	1.68218e-21
BTBD9	0.00257069	0.248021	1.61914e-24
MDC1	0	0.274406	3.57828e-28
PGM3	0	0.21372	1.68218e-21
LAPTM4B	0.00257069	0.538259	1.37778e-62
WNT16	0	0.200528	4.17022e-20
EXOC7	0	0.23219	1.7423e-23
AC016549.1	0	0.218997	4.59993e-22
PCDH18	0	0.221636	2.39891e-22
ZNF124	0	0.559367	1.00912e-66
CCDC136	0	0.216359	8.80446e-22
SOGA3	0	0.229551	3.36547e-23
FABP5	0	0.501319	1.02848e-57
CFAP69	0	0.203166	2.20206e-20
IL10	0	0.577836	9.7108e-70
FAM83H	0	0.519789	1.66231e-60
ZNF165	0	0.269129	1.41746e-27
SYCE1L	0	0.248021	3.22471e-25
SALL1	0	0.221636	2.39891e-22
NEURL1B	0	0.205805	1.16076e-20
RP1-317E23.6	0	0.208443	6.10785e-21
GJA5	0	0.451187	1.82689e-50
ZNF292	0	0.226913	6.48881e-23
CTAGE15	0	0.197889	7.88377e-20
ZNF623	0	0.527704	1.00798e-61
GLI4	0	0.530343	3.9342e-62
AARD	0	0.562005	3.78111e-67
OR2A14	0	0.200528	4.17022e-20
ADAM28	0	0.575198	2.6478e-69
DNAAF1	0	0.255937	4.27552e-26
SMARCAD1	0	0.245383	6.2997e-25
WWP1	0	0.511873	2.66279e-59
PKP1	0	0.580475	3.5485e-70
SEC24D	0	0.216359	8.80446e-22
RXFP1	0.00257069	0.224274	6.17215e-22
MEST	0	0.205805	1.16076e-20
COPA	0	0.601583	9.87138e-74
FER1L6	0	0.55409	7.11266e-66
CD84	0	0.601583	9.87138e-74
B3GNTL1	0	0.226913	6.48881e-23
SDK2	0.00514139	0.224274	2.91359e-21
NLRP1	0.00257069	0.443272	1.31388e-48
PRAMEF26	0	0.229551	3.36547e-23
PPM1D	0	0.203166	2.20206e-20
VAMP4	0	0.596306	7.81778e-73
LPGAT1	0.00257069	0.575198	1.62625e-68
GON4L	0	0.612137	1.50296e-75
ANKRD34A	0	0.197889	7.88377e-20
AL365181.2	0	0.612137	1.50296e-75
TP53	0	0.461741	5.93966e-52
VWA8	0.00257069	0.271768	3.63502e-27
HIST1H1A	0	0.274406	3.57828e-28
TMEM181	0.00514139	0.255937	1.04575e-24
SLC39A14	0	0.575198	2.6478e-69
ZNF800	0	0.200528	4.17022e-20
SMURF1	0	0.200528	4.17022e-20
SETDB1	0	0.585752	4.68646e-71
FAM131C	0	0.224274	1.24878e-22
MEGF6	0	0.274406	3.57828e-28
LCE1E	0	0.591029	6.09838e-72
TOM1L2	0	0.324538	4.94635e-34
TAPBP	0	0.253298	8.40097e-26
CELF3	0	0.585752	4.68646e-71
ADHFE1	0	0.459103	1.40478e-51
MTHFSD	0	0.269129	1.41746e-27
ACSF3	0	0.274406	3.57828e-28
SLC35B4	0	0.203166	2.20206e-20
PAFAH2	0	0.208443	6.10785e-21
CBX8	0	0.23219	1.7423e-23
IL17A	0	0.229551	3.36547e-23
MAN1C1	0	0.218997	4.59993e-22
ZMAT4	0.00257069	0.467018	6.05844e-52
TXNIP	0	0.197889	7.88377e-20
MAF	0	0.255937	4.27552e-26
RMDN1	0	0.511873	2.66279e-59
HIST1H2BK	0	0.263852	5.57024e-27
PRL	0	0.282322	4.4703e-29
DCAF6	0	0.593668	2.18759e-72
NPNT	0	0.253298	8.40097e-26
FAM110D	0	0.205805	1.16076e-20
PRG4	0	0.575198	2.6478e-69
POLR2K	0	0.540897	8.83196e-64
SDHAF3	0	0.200528	4.17022e-20
TNFRSF9	0	0.279683	8.96053e-29
AIMP1	0	0.255937	4.27552e-26
RBM8A	0	0.197889	7.88377e-20
PRPF4B	0	0.30343	1.59203e-31
HMBOX1	0.00257069	0.569921	1.19229e-67
MYCT1	0	0.258575	2.17171e-26
CISD2	0	0.253298	8.40097e-26
SYTL3	0.00257069	0.258575	1.09795e-25
OR2A12	0	0.200528	4.17022e-20
H3F3A	0	0.55409	7.11266e-66
CCND3	0	0.248021	3.22471e-25
HERPUD1	0	0.234828	9.00314e-24
FCAMR	0	0.577836	9.7108e-70
TUBB2A	0	0.311346	1.85631e-32
MMP16	0	0.511873	2.66279e-59
SLC9A3R1	0	0.218997	4.59993e-22
GLUL	0	0.575198	2.6478e-69
EMCN	0.00514139	0.253298	2.04694e-24
PRAMEF8	0	0.229551	3.36547e-23
TAX1BP3	0.00257069	0.424802	4.42098e-46
DRG2	0	0.308707	3.80789e-32
HN1	0	0.229551	3.36547e-23
FCRL4	0	0.60686	1.22751e-74
RORC	0	0.585752	4.68646e-71
NUP93	0	0.240106	2.39054e-24
SLC4A2	0.00514139	0.21372	3.86079e-20
KCNQ3	0.00257069	0.548813	2.98943e-64
PCM1	0	0.583113	1.29194e-70
PFKFB2	0	0.580475	3.5485e-70
ZFAND3	0.00771208	0.25066	1.85373e-23
PGC	0	0.237467	4.64358e-24
EN2	0	0.218997	4.59993e-22
KCTD2	0.00257069	0.229551	1.6693e-22
LTA	0	0.253298	8.40097e-26
EZR	0	0.253298	8.40097e-26
AC241377.2	0	0.197889	7.88377e-20
CDT1	0	0.274406	3.57828e-28
C17orf107	0	0.432718	6.58675e-48
PRDM16	0	0.271768	7.12899e-28
TAS2R5	0	0.200528	4.17022e-20
LPCAT1	0	0.218997	4.59993e-22
POU2F1	0.00257069	0.598945	1.73354e-72
TRAF5	0	0.577836	9.7108e-70
CD1E	0	0.598945	2.78328e-73
HLA-G	0	0.277045	1.79244e-28
RP11-26J3.4	0.00257069	0.501319	6.04343e-57
GH1	0	0.197889	7.88377e-20
BEAN1	0	0.23219	1.7423e-23
MCM4	0	0.366755	3.10034e-39
MRPL13	0	0.551451	1.87852e-65
GP1BA	0	0.432718	6.58675e-48
SESN2	0	0.203166	2.20206e-20
CEP112	0.00257069	0.221636	1.18356e-21
2020-09-11	0	0.226913	6.48881e-23
KIAA0922	0	0.224274	1.24878e-22
ABCA9	0	0.23219	1.7423e-23
PHF3	0.00257069	0.221636	1.18356e-21
DDI2	0	0.218997	4.59993e-22
DLEU7	0	0.290237	5.48265e-30
CA4	0	0.203166	2.20206e-20
NFAT5	0	0.248021	3.22471e-25
USP17L2	0	0.567282	5.2526e-68
TCTE3	0	0.274406	3.57828e-28
ENPP7	0.00257069	0.23219	8.65717e-23
CDH16	0	0.242744	1.22834e-24
GC	0	0.203166	2.20206e-20
AMZ2	0	0.224274	1.24878e-22
PSMD7	0	0.240106	2.39054e-24
AC004853.1	0	0.200528	4.17022e-20
RPS10	0	0.248021	3.22471e-25
TRAF3IP3	0.00257069	0.580475	2.18626e-69
RNF122	0	0.532982	1.53048e-62
DISP1	0	0.572559	7.19353e-69
GPR89B	0	0.451187	1.82689e-50
ALKBH5	0	0.313984	9.02976e-33
CENPF	0	0.575198	2.6478e-69
LENEP	0	0.62533	7.35938e-78
TACR3	0.0102828	0.261214	5.72828e-24
NFKBIL1	0	0.253298	8.40097e-26
NAAA	0	0.224274	1.24878e-22
TRNP1	0	0.205805	1.16076e-20
SAP30BP	0	0.234828	9.00314e-24
C5orf22	0	0.200528	4.17022e-20
CUL7	0	0.242744	1.22834e-24
AC100821.2	0	0.403694	5.25322e-44
C1orf27	0	0.575198	2.6478e-69
NUGGC	0.00771208	0.577836	2.13857e-67
IL7	0	0.485488	2.24925e-55
DENND4B	0	0.612137	1.50296e-75
ARHGAP30	0	0.604222	3.48768e-74
ANKRD7	0	0.205805	1.16076e-20
MICU3	0.00257069	0.575198	1.62625e-68
SLC4A4	0.00257069	0.205805	5.66517e-20
GALNT7	0.00514139	0.253298	2.04694e-24
GALE	0	0.208443	6.10785e-21
CLCNKB	0	0.224274	1.24878e-22
ADGRG1	0.00257069	0.248021	1.61914e-24
QRSL1	0	0.23219	1.7423e-23
SOX9	0	0.224274	1.24878e-22
ADAMTSL4	0	0.577836	9.7108e-70
ZC3HAV1	0	0.205805	1.16076e-20
PPP1R15B	0	0.585752	4.68646e-71
CA3	0	0.506596	1.66533e-58
PACRG	0.00771208	0.271768	8.43185e-26
KIF25	0	0.274406	3.57828e-28
C6orf118	0	0.271768	7.12899e-28
QRICH2	0	0.226913	6.48881e-23
SGMS2	0	0.25066	1.64751e-25
TIMP2	0.00257069	0.234828	4.48135e-23
TREM2	0	0.240106	2.39054e-24
CFH	0	0.591029	6.09838e-72
EFNA4	0	0.62533	7.35938e-78
MKRN1	0	0.203166	2.20206e-20
KIAA1549	0	0.208443	6.10785e-21
DEFB104A	0	0.569921	1.94731e-68
ASPM	0	0.596306	7.81778e-73
PARD6A	0	0.237467	4.64358e-24
LCE1C	0	0.591029	6.09838e-72
LSM2	0	0.253298	8.40097e-26
TNFRSF10C	0.00257069	0.588391	1.04839e-70
FASN	0	0.23219	1.7423e-23
KCNH1	0	0.580475	3.5485e-70
CAGE1	0.00257069	0.30343	8.28274e-31
CAPN8	0	0.572559	7.19353e-69
UTS2R	0	0.229551	3.36547e-23
TAC1	0	0.197889	7.88377e-20
CD46	0	0.580475	3.5485e-70
SCOC	0	0.221636	2.39891e-22
CCDC167	0	0.248021	3.22471e-25
SRSF10	0	0.205805	1.16076e-20
FBXL8	0	0.245383	6.2997e-25
AC090154.1	0	0.459103	1.40478e-51
LSMEM1	0	0.203166	2.20206e-20
MYLIP	0	0.274406	3.57828e-28
LRRC61	0	0.218997	4.59993e-22
CDH3	0	0.242744	1.22834e-24
CTRL	0	0.245383	6.2997e-25
ZNF783	0	0.208443	6.10785e-21
KCNN3	0	0.614776	5.22834e-76
PLEKHG1	0	0.255937	4.27552e-26
ZBED6CL	0	0.216359	8.80446e-22
FAM43B	0	0.21372	1.68218e-21
PREX2	0.00514139	0.472296	6.0098e-52
NVL	0	0.559367	1.00912e-66
ZNF705D	0	0.567282	5.2526e-68
C1QTNF1	0	0.237467	4.64358e-24
CLEC18A	0	0.23219	1.7423e-23
KCTD12	0	0.216359	8.80446e-22
TNFRSF11B	0	0.564644	1.41178e-67
LY9	0	0.601583	9.87138e-74
UQCRB	0	0.530343	3.9342e-62
TMOD4	0	0.575198	2.6478e-69
UBA6	0	0.197889	7.88377e-20
SPG20	0.00257069	0.258575	1.09795e-25
POP1	0	0.532982	1.53048e-62
RP4-608O15.3	0	0.591029	6.09838e-72
RAB25	0	0.60686	1.22751e-74
DACH1	0.00257069	0.221636	1.18356e-21
HIST1H2AH	0	0.263852	5.57024e-27
EPHA2	0	0.226913	6.48881e-23
BTBD17	0	0.218997	4.59993e-22
IGF2R	0	0.269129	1.41746e-27
2020-03-01	0	0.575198	2.6478e-69
LAMA4	0	0.23219	1.7423e-23
URB2	0	0.559367	1.00912e-66
HSPA1A	0	0.253298	8.40097e-26
CMC2	0	0.248021	3.22471e-25
UNC93A	0	0.266491	2.8127e-27
NIT1	0	0.604222	3.48768e-74
TERF2	0	0.240106	2.39054e-24
NUS1	0	0.224274	1.24878e-22
PLCG2	0.00771208	0.253298	9.51277e-24
TPM3	0	0.612137	1.50296e-75
C17orf74	0	0.459103	1.40478e-51
TLCD2	0	0.416887	9.20749e-46
TMEM231	0	0.240106	2.39054e-24
FCRL6	0	0.601583	9.87138e-74
ASPA	0	0.424802	7.88222e-47
TBX18	0	0.218997	4.59993e-22
GIMAP6	0	0.211082	3.20824e-21
ETNPPL	0	0.240106	2.39054e-24
B3GALT2	0	0.575198	2.6478e-69
SPRR2A	0	0.596306	7.81778e-73
MSC	0	0.474934	7.68461e-54
RBM46	0	0.224274	1.24878e-22
PITPNC1	0	0.224274	1.24878e-22
MRAP2	0	0.21372	1.68218e-21
ZNF319	0	0.234828	9.00314e-24
ERRFI1	0	0.279683	8.96053e-29
RAB37	0	0.218997	4.59993e-22
PRR20A	0	0.255937	4.27552e-26
HTR5A	0	0.216359	8.80446e-22
OR2H2	0	0.269129	1.41746e-27
POGK	0	0.593668	2.18759e-72
CACNG4	0	0.211082	3.20824e-21
MZT1	0	0.218997	4.59993e-22
MSMO1	0	0.240106	2.39054e-24
CSN2	0	0.203166	2.20206e-20
SEMA6C	0	0.575198	2.6478e-69
CENPE	0	0.253298	8.40097e-26
TBC1D26	0	0.372032	6.6481e-40
TMEM71	0	0.548813	4.94426e-65
UGT8	0	0.23219	1.7423e-23
HPSE	0	0.245383	6.2997e-25
KDM1B	0	0.274406	3.57828e-28
XXbac-BPG246D15.9	0	0.253298	8.40097e-26
TCTE1	0	0.253298	8.40097e-26
CAMSAP2	0	0.577836	9.7108e-70
CDA	0	0.21372	1.68218e-21
KCNAB3	0	0.46438	2.50416e-52
ABR	0.00771208	0.408971	1.66566e-42
DEFB105A	0	0.569921	1.94731e-68
CD300E	0	0.218997	4.59993e-22
FAM76A	0	0.203166	2.20206e-20
RP11-514O12.4	0	0.269129	1.41746e-27
PAPSS1	0	0.253298	8.40097e-26
ACBD6	0	0.572559	7.19353e-69
ZP4	0	0.564644	1.41178e-67
COX20	0.00257069	0.559367	6.13993e-66
TMA16	0	0.221636	2.39891e-22
ATPIF1	0	0.200528	4.17022e-20
C4BPB	0	0.583113	1.29194e-70
TRIB1	0	0.562005	3.78111e-67
BCL9	0	0.451187	1.82689e-50
PER1	0	0.461741	5.93966e-52
SPAG1	0	0.546174	1.29687e-64
BBS2	0.00257069	0.234828	4.48135e-23
CENPV	0	0.364116	6.67109e-39
SHBG	0	0.46438	2.50416e-52
PDS5B	0	0.237467	4.64358e-24
FLII	0	0.308707	3.80789e-32
SPRR2D	0	0.596306	7.81778e-73
MTPN	0	0.197889	7.88377e-20
USP36	0	0.234828	9.00314e-24
NDST3	0	0.224274	1.24878e-22
SRSF4	0	0.200528	4.17022e-20
SMLR1	0	0.229551	3.36547e-23
TMEM213	0	0.208443	6.10785e-21
SLC35B3	0	0.30343	1.59203e-31
EIF4A1	0	0.459103	1.40478e-51
SMARCD3	0	0.208443	6.10785e-21
REV3L	0	0.229551	3.36547e-23
GLP1R	0	0.245383	6.2997e-25
SLC13A1	0	0.205805	1.16076e-20
FAM216B	0	0.277045	1.79244e-28
CCNI	0	0.226913	6.48881e-23
PRR20D	0	0.255937	4.27552e-26
LY6E	0	0.527704	1.00798e-61
FCER1G	0	0.612137	1.50296e-75
MGAM2	0	0.200528	4.17022e-20
HIST1H2AB	0	0.274406	3.57828e-28
LMOD1	0	0.577836	9.7108e-70
VPS50	0	0.205805	1.16076e-20
TNFRSF8	0	0.237467	4.64358e-24
ZC3HAV1L	0	0.205805	1.16076e-20
BHLHE22	0	0.453826	7.79074e-51
PIAS3	0	0.197889	7.88377e-20
HSD17B13	0	0.255937	4.27552e-26
CFHR4	0	0.591029	6.09838e-72
MIXL1	0	0.55409	7.11266e-66
DUS1L	0	0.234828	9.00314e-24
ADGRA2	0	0.506596	1.66533e-58
FAM63A	0	0.585752	4.68646e-71
ADAD2	0	0.255937	4.27552e-26
RP13-279N23.2	0	0.216359	8.80446e-22
TRPC3	0.00257069	0.224274	6.17215e-22
LRRC6	0	0.548813	4.94426e-65
TSTD1	0	0.598945	2.78328e-73
RGS4	0	0.60686	1.22751e-74
TMEM256-PLSCR3	0	0.456464	3.31294e-51
SLC25A30	0	0.295515	1.33942e-30
SDCBP	0	0.430079	1.51068e-47
MOB1B	0	0.197889	7.88377e-20
HIST1H2BG	0	0.269129	1.41746e-27
LRP11	0	0.25066	1.64751e-25
ARID4B	0.00257069	0.556728	1.63036e-65
SIM1	0.00257069	0.23219	8.65717e-23
PRRT1	0	0.253298	8.40097e-26
FNTA	0	0.419525	4.06879e-46
NUDT21	0	0.234828	9.00314e-24
TRIM63	0	0.205805	1.16076e-20
LRRC4	0	0.200528	4.17022e-20
PSKH1	0	0.245383	6.2997e-25
TMEM176B	0	0.208443	6.10785e-21
BTN1A1	0	0.269129	1.41746e-27
PLAC8	0	0.245383	6.2997e-25
EMC1	0	0.218997	4.59993e-22
HNRNPR	0	0.21372	1.68218e-21
CAMK2N1	0	0.216359	8.80446e-22
GPAT3	0	0.245383	6.2997e-25
PPP1R8	0	0.203166	2.20206e-20
GAR1	0	0.240106	2.39054e-24
CKS1B	0	0.62533	7.35938e-78
BANK1	0	0.253298	8.40097e-26
STC1	0.00257069	0.580475	2.18626e-69
SLC35F1	0	0.226913	6.48881e-23
SMCP	0	0.591029	6.09838e-72
SH3D19	0	0.224274	1.24878e-22
GJB2	0	0.208443	6.10785e-21
PRSS48	0	0.221636	2.39891e-22
ZNF746	0	0.208443	6.10785e-21
SLC7A13	0	0.511873	2.66279e-59
INSIG1	0	0.21372	1.68218e-21
AIM1L	0	0.203166	2.20206e-20
HMGCLL1	0	0.216359	8.80446e-22
GIMAP8	0	0.211082	3.20824e-21
STOX2	0	0.279683	8.96053e-29
GOLPH3	0	0.197889	7.88377e-20
UBALD2	0	0.229551	3.36547e-23
EXOSC4	0	0.519789	1.66231e-60
ABCE1	0	0.216359	8.80446e-22
DLK2	0	0.253298	8.40097e-26
ALDH9A1	0	0.598945	2.78328e-73
URAD	0	0.218997	4.59993e-22
NUP133	0	0.562005	3.78111e-67
DKK4	0	0.416887	9.20749e-46
PITHD1	0	0.208443	6.10785e-21
HR	0	0.575198	2.6478e-69
KLHDC9	0	0.604222	3.48768e-74
PLD2	0	0.432718	6.58675e-48
C8orf34	0.00257069	0.472296	1.06473e-52
COG8	0.00257069	0.237467	2.31541e-23
YOD1	0	0.580475	3.5485e-70
RPL7L1	0	0.245383	6.2997e-25
NBPF9	0	0.451187	1.82689e-50
USP12	0	0.211082	3.20824e-21
SAPCD1	0	0.253298	8.40097e-26
STARD13	0	0.240106	2.39054e-24
CCR6	0	0.271768	7.12899e-28
NPL	0	0.575198	2.6478e-69
HIST1H4L	0	0.269129	1.41746e-27
SLC12A7	0	0.258575	2.17171e-26
ULK2	0	0.274406	3.57828e-28
FBLIM1	0	0.218997	4.59993e-22
ELOVL5	0	0.224274	1.24878e-22
UBE2G1	0	0.430079	1.51068e-47
DIEXF	0.00257069	0.577836	5.97359e-69
OTUD6B	0	0.498681	2.54395e-57
DMTN	0	0.577836	9.7108e-70
COL12A1	0	0.205805	1.16076e-20
DHODH	0.00257069	0.245383	3.15764e-24
MTRF1L	0	0.258575	2.17171e-26
CFTR	0	0.21372	1.68218e-21
NPLOC4	0	0.23219	1.7423e-23
BET1	0	0.208443	6.10785e-21
NUDT6	0	0.216359	8.80446e-22
BASP1	0	0.205805	1.16076e-20
TAT	0	0.234828	9.00314e-24
CES2	0	0.242744	1.22834e-24
HEPACAM2	0	0.205805	1.16076e-20
INTS9	0	0.569921	1.94731e-68
FAM124A	0	0.295515	1.33942e-30
VEGFA	0	0.290237	5.48265e-30
PXDC1	0	0.313984	9.02976e-33
MGARP	0	0.224274	1.24878e-22
GRM4	0	0.25066	1.64751e-25
FUK	0	0.242744	1.22834e-24
ANKH	0	0.216359	8.80446e-22
SELL	0	0.588391	1.69371e-71
UBXN2B	0	0.435356	2.8641e-48
NUP54	0	0.224274	1.24878e-22
MRPL9	0	0.588391	1.69371e-71
PABPC3	0	0.211082	3.20824e-21
TAS2R4	0	0.200528	4.17022e-20
FNDC3A	0	0.295515	1.33942e-30
SHC1	0	0.62533	7.35938e-78
MCHR2	0	0.229551	3.36547e-23
PURG	0	0.55409	7.11266e-66
IMPAD1	0	0.422164	1.79323e-46
FUCA2	0	0.237467	4.64358e-24
LAMA2	0.00514139	0.237467	1.10531e-22
CHRNB3	0	0.414248	2.07812e-45
LCE3C	0	0.588391	1.69371e-71
MRPS31	0	0.266491	2.8127e-27
FBXO8	0	0.253298	8.40097e-26
ZGRF1	0	0.237467	4.64358e-24
MPC2	0	0.593668	2.18759e-72
OR2C3	0	0.55409	7.11266e-66
TAS2R40	0	0.197889	7.88377e-20
RARRES2	0	0.216359	8.80446e-22
RP11-403P17.5	0	0.23219	1.7423e-23
PPP1R3G	0	0.30343	1.59203e-31
H3F3B	0	0.234828	9.00314e-24
ANGPT2	0.00514139	0.569921	7.16398e-67
AC009022.1	0	0.23219	1.7423e-23
EPPK1	0	0.51715	4.20385e-60
HSPA1L	0	0.253298	8.40097e-26
TMEM67	0	0.514512	1.05971e-59
USP17L1	0	0.569921	1.94731e-68
TRMT10A	0	0.255937	4.27552e-26
VARS	0	0.253298	8.40097e-26
VARS2	0	0.269129	1.41746e-27
HGS	0	0.226913	6.48881e-23
PUF60	0	0.519789	1.66231e-60
CASD1	0	0.211082	3.20824e-21
C1orf74	0	0.580475	3.5485e-70
CTCF	0	0.245383	6.2997e-25
PRRC2A	0	0.253298	8.40097e-26
CLN5	0	0.216359	8.80446e-22
ANAPC10	0	0.218997	4.59993e-22
RRNAD1	0	0.609499	4.30359e-75
UBIAD1	0	0.253298	8.40097e-26
TEDDM1	0	0.575198	2.6478e-69
TAF2	0	0.559367	1.00912e-66
TACC1	0	0.493404	1.54209e-56
CDH1	0.00514139	0.237467	1.10531e-22
CLPTM1L	0	0.23219	1.7423e-23
GCC1	0	0.197889	7.88377e-20
MCL1	0	0.580475	3.5485e-70
EGF	0	0.242744	1.22834e-24
CGA	0	0.221636	2.39891e-22
LSM6	0	0.216359	8.80446e-22
EIF4EBP1	0	0.503958	4.14502e-58
RAB4A	0	0.564644	1.41178e-67
C17orf80	0	0.226913	6.48881e-23
SMPD3	0	0.255937	4.27552e-26
PARM1	0	0.218997	4.59993e-22
ANK1	0	0.430079	1.51068e-47
KPNA7	0	0.200528	4.17022e-20
CCDC57	0	0.240106	2.39054e-24
TLDC1	0	0.255937	4.27552e-26
FABP3	0	0.197889	7.88377e-20
GRAP	0	0.274406	3.57828e-28
PHF1	0	0.25066	1.64751e-25
SLC22A3	0	0.269129	1.41746e-27
TAAR1	0	0.226913	6.48881e-23
CDHR3	0	0.200528	4.17022e-20
PGLYRP3	0	0.604222	3.48768e-74
ZBTB7B	0	0.62533	7.35938e-78
NOL11	0	0.218997	4.59993e-22
TBCK	0.00257069	0.255937	2.15787e-25
CTSE	0	0.577836	9.7108e-70
NPHP4	0	0.28496	2.22562e-29
MYBBP1A	0	0.430079	1.51068e-47
RBPMS	0	0.559367	1.00912e-66
UBR4	0	0.234828	9.00314e-24
RSPH9	0	0.287599	1.10578e-29
PROSC	0	0.506596	1.66533e-58
NUDT15	0	0.292876	2.71274e-30
SCAF8	0.00257069	0.263852	2.82578e-26
PEG10	0	0.21372	1.68218e-21
THAP6	0	0.221636	2.39891e-22
TXNDC5	0	0.308707	3.80789e-32
RAP1GDS1	0.00257069	0.253298	4.23273e-25
LYPLA1	0	0.403694	5.25322e-44
G3BP2	0.00257069	0.221636	1.18356e-21
GATB	0	0.218997	4.59993e-22
C6orf120	0	0.277045	1.79244e-28
OR12D3	0	0.271768	7.12899e-28
KIF21B	0	0.577836	9.7108e-70
GALNTL6	0.00257069	0.255937	2.15787e-25
FCRL2	0	0.604222	3.48768e-74
SHH	0	0.216359	8.80446e-22
TAF1A	0	0.569921	1.94731e-68
OR10Z1	0	0.60686	1.22751e-74
CLPSL1	0	0.248021	3.22471e-25
CUL9	0	0.242744	1.22834e-24
KCTD4	0	0.295515	1.33942e-30
DARS2	0	0.591029	6.09838e-72
RP11-190A12.7	0	0.601583	9.87138e-74
GLRB	0	0.224274	1.24878e-22
RP11-385D13.1	0	0.37467	3.06735e-40
PRUNE	0	0.585752	4.68646e-71
AC009060.3	0	0.242744	1.22834e-24
CYP3A43	0	0.200528	4.17022e-20
TTC29	0	0.216359	8.80446e-22
FBXO5	0	0.258575	2.17171e-26
DYNC1LI2	0	0.237467	4.64358e-24
HLA-DQA2	0	0.253298	8.40097e-26
FGR	0	0.203166	2.20206e-20
PPARD	0	0.248021	3.22471e-25
ARF1	0	0.556728	2.68376e-66
RSPRY1	0	0.23219	1.7423e-23
OSTC	0	0.240106	2.39054e-24
ADAM9	0.00257069	0.496042	3.67436e-56
HIST1H4C	0	0.277045	1.79244e-28
POU5F1	0	0.266491	2.8127e-27
PLA2G2D	0.00257069	0.218997	2.26544e-21
AF131216.1	0	0.567282	5.2526e-68
SOX7	0	0.567282	5.2526e-68
ESRP1	0	0.519789	1.66231e-60
STRIP2	0	0.205805	1.16076e-20
EFCAB1	0	0.364116	6.67109e-39
TULP1	0	0.248021	3.22471e-25
GLYATL3	0	0.248021	3.22471e-25
SV2A	0	0.55409	7.11266e-66
INCA1	0	0.432718	6.58675e-48
OSGIN2	0	0.503958	4.14502e-58
PLD5	0.00257069	0.567282	3.21099e-67
SYT14	0	0.572559	7.19353e-69
2020-03-01	0.0102828	0.237467	2.22229e-21
SOX21	0	0.208443	6.10785e-21
RP11-343C2.12	0	0.237467	4.64358e-24
C6orf203	0	0.23219	1.7423e-23
IL17D	0	0.197889	7.88377e-20
TNXB	0	0.253298	8.40097e-26
CLUH	0	0.416887	9.20749e-46
GATAD2B	0	0.612137	1.50296e-75
FAM72A	0	0.572559	7.19353e-69
CYP21A2	0	0.253298	8.40097e-26
FRMD1	0	0.274406	3.57828e-28
C7orf55-LUC7L2	0	0.205805	1.16076e-20
DSPP	0	0.25066	1.64751e-25
CBLN1	0	0.208443	6.10785e-21
USP48	0	0.216359	8.80446e-22
NEUROG2	0	0.237467	4.64358e-24
TOMM40L	0	0.612137	1.50296e-75
ATP6V0E2	0	0.208443	6.10785e-21
NBEA	0.00514139	0.25066	3.99883e-24
RREB1	0	0.300792	3.24484e-31
CACNG5	0	0.211082	3.20824e-21
TJAP1	0	0.263852	5.57024e-27
COL14A1	0	0.551451	1.87852e-65
GLRX2	0.00257069	0.575198	1.62625e-68
NDUFAF6	0	0.532982	1.53048e-62
PLD6	0	0.337731	1.24688e-35
DEFB107B	0	0.569921	1.94731e-68
PITPNM3	0	0.44591	9.9611e-50
KIF17	0	0.216359	8.80446e-22
RGL1	0.00257069	0.575198	1.62625e-68
BTN3A1	0	0.269129	1.41746e-27
EREG	0	0.221636	2.39891e-22
TUSC5	0	0.408971	1.05029e-44
PDC	0	0.575198	2.6478e-69
SRSF12	0	0.218997	4.59993e-22
HLA-DPB1	0	0.255937	4.27552e-26
HIST1H2BF	0	0.269129	1.41746e-27
OTOP2	0	0.218997	4.59993e-22
TRMT11	0	0.229551	3.36547e-23
TOP3A	0	0.306069	7.79441e-32
C1QTNF9B-AS1	0.00257069	0.208443	2.98643e-20
DDX43	0	0.211082	3.20824e-21
FAM72D	0	0.197889	7.88377e-20
TOR3A	0	0.572559	7.19353e-69
OR6Y1	0	0.591029	6.09838e-72
GJB6	0	0.205805	1.16076e-20
IFFO2	0	0.216359	8.80446e-22
BEND3	0	0.237467	4.64358e-24
HIST1H2BM	0	0.269129	1.41746e-27
KCNK9	0	0.540897	8.83196e-64
CLGN	0	0.218997	4.59993e-22
RCVRN	0	0.453826	7.79074e-51
GAN	0	0.25066	1.64751e-25
LY6G6D	0	0.253298	8.40097e-26
PTGS2	0	0.575198	2.6478e-69
ZNF775	0	0.216359	8.80446e-22
IDO1	0	0.469657	4.41248e-53
DHRS12	0.00257069	0.295515	6.93374e-30
SLC50A1	0	0.617414	1.81164e-76
USP32	0	0.200528	4.17022e-20
HAS2	0	0.55409	7.11266e-66
ETV7	0	0.25066	1.64751e-25
DEK	0.00257069	0.271768	3.63502e-27
ARHGEF10	0.00771208	0.567282	1.1341e-65
FBXO39	0.00257069	0.453826	4.44782e-50
STK38	0	0.258575	2.17171e-26
TCP1	0	0.263852	5.57024e-27
SRSF2	0	0.23219	1.7423e-23
POPDC3	0	0.237467	4.64358e-24
DNAJB14	0	0.253298	8.40097e-26
PIBF1	0	0.226913	6.48881e-23
ZNF18	0	0.424802	7.88222e-47
GUCA1A	0.00257069	0.245383	3.15764e-24
SLC26A8	0	0.25066	1.64751e-25
DCST2	0	0.62533	7.35938e-78
MDFIC	0	0.208443	6.10785e-21
UBE2J1	0	0.218997	4.59993e-22
PSCA	0	0.53562	5.93411e-63
CELA2A	0	0.218997	4.59993e-22
SIPA1L2	0.00257069	0.556728	1.63036e-65
PITX2	0	0.237467	4.64358e-24
RANGRF	0	0.461741	5.93966e-52
RGS18	0	0.585752	4.68646e-71
SLC39A8	0	0.25066	1.64751e-25
NKAPL	0	0.263852	5.57024e-27
NCALD	0.00257069	0.556728	1.63036e-65
PER3	0	0.279683	8.96053e-29
NHLRC1	0	0.277045	1.79244e-28
SLC20A2	0.00257069	0.422164	1.00417e-45
ELOVL2	0	0.298153	6.59954e-31
TBPL1	0	0.229551	3.36547e-23
CFHR2	0	0.591029	6.09838e-72
AOC1	0	0.211082	3.20824e-21
PDZD2	0	0.208443	6.10785e-21
LIN54	0.00257069	0.242744	6.14623e-24
SPAM1	0	0.200528	4.17022e-20
OOEP	0	0.211082	3.20824e-21
CDKN2B	0.00257069	0.23219	8.65717e-23
NEURL4	0	0.456464	3.31294e-51
HSD17B2	0	0.248021	3.22471e-25
NPPB	0	0.23219	1.7423e-23
CHRM3	0.0102828	0.567282	6.55557e-65
MTOR	0	0.248021	3.22471e-25
DTL	0	0.572559	7.19353e-69
CLIC5	0	0.253298	8.40097e-26
CLVS1	0.00257069	0.443272	1.31388e-48
NDEL1	0.00257069	0.461741	3.4074e-51
PDIK1L	0	0.205805	1.16076e-20
ABCB10	0	0.562005	3.78111e-67
PERP	0	0.224274	1.24878e-22
CYP51A1	0	0.208443	6.10785e-21
CHMP7	0	0.583113	1.29194e-70
HTR2A	0	0.295515	1.33942e-30
NBN	0	0.503958	4.14502e-58
HPGD	0	0.261214	1.10094e-26
PPP1R3B	0	0.575198	2.6478e-69
EPM2A	0	0.237467	4.64358e-24
C1QB	0	0.208443	6.10785e-21
CHIT1	0	0.585752	4.68646e-71
ZCCHC17	0	0.203166	2.20206e-20
ELOVL4	0	0.216359	8.80446e-22
RASSF5	0	0.575198	2.6478e-69
RNF19A	0	0.556728	2.68376e-66
ENAH	0	0.562005	3.78111e-67
OR1E2	0	0.422164	1.79323e-46
RP11-343C2.7	0	0.237467	4.64358e-24
TBX4	0	0.197889	7.88377e-20
PMF1	0	0.60686	1.22751e-74
NACA2	0	0.197889	7.88377e-20
NRN1L	0	0.240106	2.39054e-24
TARDBP	0	0.245383	6.2997e-25
CNOT7	0	0.575198	2.6478e-69
TFEC	0	0.211082	3.20824e-21
ZDHHC1	0	0.242744	1.22834e-24
USP45	0	0.237467	4.64358e-24
XCL1	0	0.593668	2.18759e-72
ACOT7	0.00514139	0.277045	4.51827e-27
B4GALT3	0	0.604222	3.48768e-74
CRYL1	0	0.200528	4.17022e-20
DEFB136	0	0.567282	5.2526e-68
GALNT2	0.00771208	0.564644	3.0331e-65
GPR63	0	0.218997	4.59993e-22
KMT2C	0	0.221636	2.39891e-22
MTTP	0	0.255937	4.27552e-26
ARG1	0	0.234828	9.00314e-24
C1orf145	0	0.556728	2.68376e-66
SMIM13	0	0.292876	2.71274e-30
TFPI2	0	0.208443	6.10785e-21
ADCY7	0	0.211082	3.20824e-21
LEFTY1	0	0.556728	2.68376e-66
PLEKHM2	0	0.216359	8.80446e-22
GSDMC	0.00257069	0.559367	6.13993e-66
ALB	0	0.240106	2.39054e-24
NPM2	0	0.577836	9.7108e-70
CTTNBP2	0.00257069	0.21372	8.25492e-21
UFM1	0	0.274406	3.57828e-28
NIPAL2	0	0.530343	3.9342e-62
ZFPM2	0.0128535	0.559367	6.9647e-63
ATP8B2	0	0.612137	1.50296e-75
CXCL5	0	0.218997	4.59993e-22
FAM231C	0	0.211082	3.20824e-21
RBFOX3	0.0154242	0.245383	5.4353e-21
RP11-565P22.6	0	0.609499	4.30359e-75
NAF1	0	0.221636	2.39891e-22
SLC9A5	0	0.242744	1.22834e-24
FAM167A	0	0.569921	1.94731e-68
TMEM220	0	0.435356	2.8641e-48
AASS	0	0.200528	4.17022e-20
WWP2	0	0.25066	1.64751e-25
HIST1H4I	0	0.263852	5.57024e-27
ENPP1	0	0.234828	9.00314e-24
CR1L	0	0.583113	1.29194e-70
SLC16A5	0	0.229551	3.36547e-23
PTPRU	0	0.197889	7.88377e-20
SOX15	0	0.461741	5.93966e-52
C17orf100	0	0.448549	4.27188e-50
CETP	0	0.234828	9.00314e-24
C1orf226	0	0.609499	4.30359e-75
SORBS2	0.00257069	0.287599	5.69561e-29
GFRA2	0	0.585752	4.68646e-71
ENO1	0	0.271768	7.12899e-28
FMO4	0	0.593668	2.18759e-72
TAB2	0	0.253298	8.40097e-26
SLC17A1	0	0.271768	7.12899e-28
NPFFR2	0	0.203166	2.20206e-20
POU4F2	0	0.21372	1.68218e-21
ICAM2	0	0.197889	7.88377e-20
RAP1GAP2	0.00514139	0.419525	1.23986e-44
2020-03-06	0.00257069	0.226913	3.21281e-22
HINT3	0	0.234828	9.00314e-24
LST1	0	0.253298	8.40097e-26
NUAK2	0	0.583113	1.29194e-70
HIST2H3D	0	0.451187	1.82689e-50
ADAMDEC1	0	0.575198	2.6478e-69
GK2	0	0.226913	6.48881e-23
DLEU1	0	0.290237	5.48265e-30
OPRK1	0.00257069	0.398417	1.4352e-42
WRAP73	0	0.271768	7.12899e-28
MGAT5B	0	0.234828	9.00314e-24
GJA3	0.00257069	0.208443	2.98643e-20
DNAJC8	0	0.203166	2.20206e-20
RILP	0	0.416887	9.20749e-46
HIPK2	0	0.203166	2.20206e-20
EDC4	0	0.240106	2.39054e-24
C2CD4D	0	0.585752	4.68646e-71
FUT9	0.00257069	0.224274	6.17215e-22
DEFB113	0.00514139	0.234828	2.13455e-22
RCSD1	0.00257069	0.593668	1.35831e-71
NCBP3	0.00257069	0.432718	3.71231e-47
FCRLB	0	0.604222	3.48768e-74
MAD2L1	0	0.211082	3.20824e-21
TMEM65	0	0.55409	7.11266e-66
TMEM139	0	0.197889	7.88377e-20
UNC5C	0	0.248021	3.22471e-25
FILIP1	0	0.211082	3.20824e-21
PLA2G2E	0	0.216359	8.80446e-22
MUT	0	0.245383	6.2997e-25
CERS2	0	0.583113	1.29194e-70
GTF3C6	0	0.23219	1.7423e-23
NUTF2	0	0.240106	2.39054e-24
CANT1	0	0.237467	4.64358e-24
NPTX2	0	0.197889	7.88377e-20
RC3H1	0	0.591029	6.09838e-72
TMEM176A	0	0.208443	6.10785e-21
HIST1H2AG	0	0.263852	5.57024e-27
CREB3L2	0	0.205805	1.16076e-20
C1orf54	0	0.567282	5.2526e-68
RGS21	0	0.585752	4.68646e-71
NT5DC1	0	0.229551	3.36547e-23
AC037459.4	0	0.580475	3.5485e-70
ZFP41	0	0.530343	3.9342e-62
ALOX12B	0	0.46438	2.50416e-52
DERL2	0	0.440633	5.37093e-49
EIF3E	0	0.548813	4.94426e-65
HPCA	0	0.208443	6.10785e-21
KRTCAP2	0	0.622691	2.14941e-77
HNRNPCL2	0	0.229551	3.36547e-23
MAP1LC3C	0	0.567282	5.2526e-68
TEX35	0	0.575198	2.6478e-69
PADI3	0	0.224274	1.24878e-22
FRK	0	0.229551	3.36547e-23
ACTA1	0	0.562005	3.78111e-67
TSNAX	0	0.559367	1.00912e-66
HECA	0	0.226913	6.48881e-23
SGSH	0	0.237467	4.64358e-24
S100A12	0	0.601583	9.87138e-74
ZNF593	0	0.205805	1.16076e-20
CSMD3	0.0102828	0.569921	2.44689e-65
NUDT17	0	0.197889	7.88377e-20
HIST1H2BB	0	0.277045	1.79244e-28
SRGAP2C	0	0.197889	7.88377e-20
RNF113B	0	0.197889	7.88377e-20
CEP95	0	0.203166	2.20206e-20
F13A1	0.00514139	0.30343	4.16272e-30
LZIC	0	0.25066	1.64751e-25
HTR1D	0	0.211082	3.20824e-21
RP11-457D20.2	0	0.224274	1.24878e-22
IRX2	0	0.224274	1.24878e-22
FGF2	0	0.216359	8.80446e-22
SPATA45	0	0.572559	7.19353e-69
ZNF678	0	0.55409	7.11266e-66
MAD2L1BP	0	0.282322	4.4703e-29
HLX	0	0.575198	2.6478e-69
CELA3B	0	0.211082	3.20824e-21
SFT2D2	0	0.591029	6.09838e-72
PLEC	0	0.519789	1.66231e-60
PF4V1	0	0.221636	2.39891e-22
PLEKHF2	0	0.530343	3.9342e-62
CXCL8	0	0.221636	2.39891e-22
ZNF395	0	0.572559	7.19353e-69
RPL10A	0	0.248021	3.22471e-25
DPEP3	0	0.245383	6.2997e-25
DCAF13	0	0.543536	3.39011e-64
OR2B2	0	0.269129	1.41746e-27
[truncated: 3,008 more rows]

## Sheet: Table S8
Table S8. 357 CNV genes significantly associated with OS of HCC
ID	P value	HR	95%CI
HIST2H4A	0.0321324	1.512	1.036-2.207
CCDC144A	0.0492595	1.46	1.001-2.129
FOXO1	0.00846137	1.695	1.144-2.51
FLT1	0.00102712	1.991	1.32-3.004
NBPF15	0.00579128	1.798	1.185-2.729
CDADC1	0.00462364	1.739	1.186-2.55
THSD1	0.00116714	1.883	1.285-2.759
TEKT3	0.0227672	1.546	1.063-2.25
SAP18	0.00650334	1.806	1.18-2.766
C1QTNF9B	0.000651721	2.07	1.362-3.144
TTC19	0.0312713	1.51	1.038-2.197
NBPF10	0.00579128	1.798	1.185-2.729
SERPINE3	0.00116714	1.883	1.285-2.759
PPIAL4G	0.0321324	1.512	1.036-2.207
PCDH20	0.00416217	1.775	1.199-2.627
SERP2	0.000840975	1.923	1.31-2.822
NBPF12	0.0321324	1.512	1.036-2.207
NDFIP2	0.0146543	1.663	1.105-2.502
NBPF14	0.0321324	1.512	1.036-2.207
HIST2H2BE	0.0321324	1.512	1.036-2.207
RP11-307N16.6	0.00347045	1.853	1.225-2.802
UTP14C	0.00116714	1.883	1.285-2.759
LMO7DN	0.0222559	1.61	1.07-2.422
ZMYM2	0.00374012	1.855	1.222-2.817
FLT3	0.00200706	1.922	1.27-2.908
INTS6	0.00116714	1.883	1.285-2.759
FRY	0.000972441	1.977	1.318-2.963
UBL3	0.000420516	2.071	1.382-3.103
CYSLTR2	0.00462364	1.739	1.186-2.55
CENPJ	0.00102143	2.014	1.326-3.057
POMP	0.000190282	2.161	1.442-3.24
PPIAL4C	0.0321324	1.512	1.036-2.207
BORA	0.0160223	1.652	1.098-2.486
EDNRB	0.016372	1.649	1.096-2.481
RP11-310K10.1	0.00416217	1.775	1.199-2.627
ATP5EP2	0.00122338	1.982	1.309-3
FCGR1B	0.00579128	1.798	1.185-2.729
NBPF26	0.00579128	1.798	1.185-2.729
TRIM16	0.0227672	1.546	1.063-2.25
ITM2B	0.00380541	1.76	1.2-2.582
SLC15A1	0.0283629	1.601	1.051-2.44
SIAH3	0.00955983	1.661	1.132-2.438
NAA16	0.00208413	1.841	1.248-2.715
POLR1D	0.00177416	1.936	1.279-2.929
MTIF3	0.00238615	1.912	1.259-2.905
IPO5	0.00503483	1.804	1.194-2.724
SMIM2	0.000840975	1.923	1.31-2.822
TPT1	0.00677268	1.701	1.158-2.499
RCBTB2	0.00649914	1.702	1.16-2.496
LMO7	0.0165751	1.641	1.094-2.46
HMGB1	0.000599286	2.031	1.355-3.044
HFE2	0.00579128	1.798	1.185-2.729
KBTBD6	0.00488176	1.746	1.184-2.574
FBXL3	0.0223379	1.61	1.07-2.422
PDZK1	0.00579128	1.798	1.185-2.729
TBC1D4	0.0348958	1.558	1.032-2.353
SMAD9	0.000659385	1.966	1.332-2.901
HIST2H4B	0.0321324	1.512	1.036-2.207
CCDC70	0.00206148	1.822	1.244-2.669
ERICH6B	0.00955983	1.661	1.132-2.438
RAP2A	0.00519328	1.8	1.192-2.719
STOML3	0.000575825	1.968	1.339-2.894
AC245100.1	0.0321324	1.512	1.036-2.207
NEK3	0.00218097	1.816	1.24-2.659
SERTM1	0.000659385	1.966	1.332-2.901
TRPV2	0.0412358	1.48	1.016-2.156
DCLK1	0.000543591	1.986	1.346-2.931
PAN3	0.000644564	2.031	1.352-3.051
USPL1	0.000599286	2.031	1.355-3.044
PEX11B	0.00579128	1.798	1.185-2.729
ELF1	0.00846137	1.695	1.144-2.51
BOLA1	0.0321324	1.512	1.036-2.207
TUBA3C	0.00201362	1.962	1.279-3.009
AC253572.1	0.00579128	1.798	1.185-2.729
WBP4	0.00596614	1.729	1.17-2.554
KATNAL1	0.000599286	2.031	1.355-3.044
CH17-270A2.2	0.00579128	1.798	1.185-2.729
MYCBP2	0.0223379	1.61	1.07-2.422
HIST2H2AA3	0.0321324	1.512	1.036-2.207
SPRYD7	0.00139965	1.864	1.272-2.732
CDRT1	0.0227672	1.546	1.063-2.25
NEURL1B	0.040359	1.561	1.02-2.391
GJA5	0.0321324	1.512	1.036-2.207
ANKRD34A	0.00579128	1.798	1.185-2.729
VWA8	0.00149695	1.871	1.271-2.755
TXNIP	0.00579128	1.798	1.185-2.729
RBM8A	0.00579128	1.798	1.185-2.729
AC241377.2	0.00579128	1.798	1.185-2.729
DLEU7	0.00232862	1.814	1.236-2.662
CA4	0.0294291	1.589	1.047-2.412
GPR89B	0.0321324	1.512	1.036-2.207
KCTD12	0.0223379	1.61	1.07-2.422
SPG20	0.000543591	1.986	1.346-2.931
DACH1	0.0110142	1.7	1.129-2.558
PRR20A	0.00224869	1.832	1.242-2.7
MZT1	0.0121668	1.686	1.121-2.537
TBC1D26	0.0224229	1.548	1.064-2.253
BCL9	0.0321324	1.512	1.036-2.207
CENPV	0.0412358	1.48	1.016-2.156
PDS5B	0.0019326	1.886	1.263-2.816
FAM216B	0.000692814	1.942	1.324-2.851
PRR20D	0.00224869	1.832	1.242-2.7
PIAS3	0.00579128	1.798	1.185-2.729
SLC25A30	0.00486101	1.734	1.182-2.544
GJB2	0.00280208	1.878	1.242-2.84
URAD	0.00122338	1.982	1.309-3
NBPF9	0.0321324	1.512	1.036-2.207
USP12	0.00158846	1.961	1.291-2.978
STARD13	0.000581071	2.003	1.348-2.974
FAM124A	0.00116714	1.883	1.285-2.759
PABPC3	0.00191857	1.937	1.276-2.941
FNDC3A	0.00462364	1.739	1.186-2.55
MRPS31	0.00846137	1.695	1.144-2.51
CLN5	0.0223379	1.61	1.07-2.422
NUDT15	0.00438922	1.744	1.19-2.558
KCTD4	0.00563114	1.718	1.171-2.52
RP11-385D13.1	0.0227672	1.546	1.063-2.25
SOX21	0.00225211	1.881	1.254-2.82
IL17D	0.00650334	1.806	1.18-2.766
NBEA	0.000268062	2.079	1.402-3.081
C1QTNF9B-AS1	0.00124122	1.991	1.311-3.023
FAM72D	0.00579128	1.798	1.185-2.729
GJB6	0.00156964	1.961	1.292-2.976
DHRS12	0.00277976	1.791	1.222-2.623
USP32	0.0403237	1.554	1.02-2.369
PIBF1	0.0057594	1.761	1.179-2.633
HTR2A	0.0169552	1.596	1.087-2.342
CRYL1	0.00631571	1.81	1.182-2.771
UFM1	0.00108707	1.907	1.295-2.808
HIST2H3D	0.0321324	1.512	1.036-2.207
DLEU1	0.00232862	1.814	1.236-2.662
GJA3	0.00280208	1.878	1.242-2.84
NUDT17	0.00579128	1.798	1.185-2.729
SRGAP2C	0.00579128	1.798	1.185-2.729
RNF113B	0.00404353	1.843	1.215-2.796
OLFM4	0.00158116	1.855	1.264-2.722
RNF17	0.00102143	2.014	1.326-3.057
AC243756.1	0.00579128	1.798	1.185-2.729
HIST2H2AA4	0.0321324	1.512	1.036-2.207
CCDC122	0.00242127	1.809	1.233-2.654
HIST2H3PS2	0.00579128	1.798	1.185-2.729
PCDH8	0.00166182	1.85	1.261-2.715
NEK5	0.00218097	1.816	1.24-2.659
KLF5	0.0102072	1.708	1.135-2.57
SUPT20H	0.000659385	1.966	1.332-2.901
NOTCH2NL	0.00579128	1.798	1.185-2.729
MLNR	0.00462364	1.739	1.186-2.55
CCDC169	0.000543591	1.986	1.346-2.931
ZNF624	0.0469617	1.464	1.005-2.133
TNFRSF1B	0.0494806	1.533	1.001-2.347
CCNA1	0.000302445	2.042	1.386-3.007
AL354828.2	0.00247884	1.906	1.255-2.894
ALG11	0.00116714	1.883	1.285-2.759
RFXAP	0.000659385	1.966	1.332-2.901
PPIAL4A	0.00579128	1.798	1.185-2.729
HIST2H3A	0.0321324	1.512	1.036-2.207
IRG1	0.0223379	1.61	1.07-2.422
DZIP1	0.00233999	1.886	1.253-2.838
LECT1	0.00158116	1.855	1.264-2.722
CD160	0.00579128	1.798	1.185-2.729
DCT	0.00157314	1.913	1.279-2.859
CLYBL	0.00201614	1.916	1.268-2.896
LATS2	0.00351656	1.873	1.229-2.855
KPNA3	0.0024468	1.804	1.232-2.643
KL	0.00102759	1.948	1.308-2.9
COMMD6	0.0348958	1.558	1.032-2.353
SACS	0.00159751	1.96	1.291-2.978
SRGAP2B	0.00579128	1.798	1.185-2.729
DIAPH3	0.00166329	1.859	1.263-2.735
CAMTA1	0.0366872	1.539	1.027-2.307
PIGL	0.0317242	1.508	1.037-2.195
CCDC169-SOHLH2	0.000543591	1.986	1.346-2.931
DNAJC15	0.00112428	1.891	1.289-2.775
SOX1	0.0264074	1.61	1.057-2.452
KLHL1	0.00772272	1.728	1.155-2.584
HS6ST3	0.00160395	1.92	1.28-2.879
RPL26L1	0.0314823	1.596	1.042-2.444
PPIAL4D	0.00579128	1.798	1.185-2.729
ARL11	0.00139965	1.864	1.272-2.732
LRRC63	0.00829671	1.674	1.142-2.454
POLR3C	0.00579128	1.798	1.185-2.729
TSC22D1	0.00137257	1.871	1.275-2.745
HNRNPA1L2	0.000982567	1.901	1.297-2.786
RNASEH2B	0.00232862	1.814	1.236-2.662
PSPC1	0.0018563	1.972	1.286-3.024
UCHL3	0.0348958	1.558	1.032-2.353
RNF6	0.00149309	1.969	1.296-2.99
NBPF20	0.00579128	1.798	1.185-2.729
WASF3	0.00120123	1.994	1.313-3.029
CKAP2	0.00116714	1.883	1.285-2.759
HIST2H2AC	0.0321324	1.512	1.036-2.207
LHFP	0.00389753	1.773	1.202-2.616
ZSWIM7	0.0224229	1.548	1.064-2.253
MEDAG	0.000599286	2.031	1.355-3.044
SPATA13	0.00347045	1.853	1.225-2.802
RASL11A	0.00191111	1.939	1.276-2.945
FARP1	0.00302848	1.868	1.236-2.823
TDRD3	0.00402918	1.773	1.2-2.619
WDFY2	0.00277976	1.791	1.222-2.623
TGDS	0.00225211	1.881	1.254-2.82
KCNRG	0.00232862	1.814	1.236-2.662
TVP23C-CDRT4	0.0227672	1.546	1.063-2.25
PRR20E	0.00224869	1.832	1.242-2.7
PRKAB2	0.0321324	1.512	1.036-2.207
MTMR6	0.00120123	1.994	1.313-3.029
MPRIP	0.0350281	1.501	1.029-2.191
COG3	0.00955983	1.661	1.132-2.438
AL138706.2	0.000659385	1.966	1.332-2.901
POLR3GL	0.00579128	1.798	1.185-2.729
AC241585.2	0.00579128	1.798	1.185-2.729
MTRF1	0.00308773	1.798	1.219-2.651
NHLRC3	0.000575825	1.968	1.339-2.894
DNAJC3	0.00488452	1.808	1.197-2.73
SLAIN1	0.0206831	1.62	1.076-2.436
KIAA0226L	0.0115599	1.64	1.117-2.407
SEC22B	0.00579128	1.798	1.185-2.729
NBPF11	0.0321324	1.512	1.036-2.207
C4orf45	0.0443704	1.534	1.011-2.329
PARP4	0.000499742	2.086	1.379-3.155
NUP58	0.00120123	1.994	1.313-3.029
MTUS2	0.0008331	1.983	1.327-2.964
ZNF287	0.0412358	1.48	1.016-2.156
TVP23C	0.0227672	1.546	1.063-2.25
ITGA10	0.00579128	1.798	1.185-2.729
GPR12	0.00168093	1.939	1.283-2.931
SPRY2	0.010145	1.709	1.136-2.571
PROSER1	0.000575825	1.968	1.339-2.894
RP11-65B7.2	0.00176979	1.843	1.256-2.704
CDX2	0.00122338	1.982	1.309-3
MPHOSPH8	0.0018563	1.972	1.286-3.024
AKAP11	0.000882494	1.917	1.306-2.814
SLITRK1	0.0107423	1.702	1.131-2.56
HIST2H3C	0.0321324	1.512	1.036-2.207
RCBTB1	0.00279915	1.79	1.222-2.621
CDRT4	0.0227672	1.546	1.063-2.25
PCDH17	0.00394081	1.775	1.202-2.622
SLITRK6	0.0107423	1.702	1.131-2.56
SHISA2	0.00120123	1.994	1.313-3.029
NCOR1	0.0306151	1.512	1.039-2.199
CDRT15	0.0227672	1.546	1.063-2.25
FCGR1A	0.0321324	1.512	1.036-2.207
RPL21	0.00158846	1.961	1.291-2.978
RP11-458D21.5	0.00579128	1.798	1.185-2.729
ZNF286A	0.0224229	1.548	1.064-2.253
RP11-219A15.1	0.0492595	1.46	1.001-2.129
ZAR1L	0.000763173	2.004	1.337-3.003
LNX2	0.00238615	1.912	1.259-2.905
UGGT2	0.00488452	1.808	1.197-2.73
ALOX5AP	0.000599286	2.031	1.355-3.044
SETDB2	0.00462364	1.739	1.186-2.55
ERGIC1	0.0471062	1.532	1.005-2.336
LPAR6	0.00265154	1.795	1.226-2.63
FREM2	0.00128076	1.89	1.283-2.783
GOLPH3L	0.0474005	1.498	1.005-2.234
PPIAL4E	0.00579128	1.798	1.185-2.729
TFDP1	0.0171527	1.667	1.095-2.539
RXFP2	0.000972441	1.977	1.318-2.963
GJA8	0.0321324	1.512	1.036-2.207
PTCHD2	0.03481	1.57	1.033-2.386
KBTBD7	0.00488176	1.746	1.184-2.574
HS3ST3B1	0.0227672	1.546	1.063-2.25
ALG5	0.000659385	1.966	1.332-2.901
PDE4DIP	0.0321324	1.512	1.036-2.207
DOCK9	0.0074763	1.757	1.163-2.655
B3GLCT	0.000511343	2.049	1.367-3.07
SOHLH2	0.000543591	1.986	1.346-2.931
ENOX1	0.00242127	1.809	1.233-2.654
TNFRSF19	0.000651721	2.07	1.362-3.144
LCP1	0.0173005	1.594	1.086-2.34
DIS3	0.0160223	1.652	1.098-2.486
SPACA7	0.0264074	1.61	1.057-2.452
PPIAL4F	0.00579128	1.798	1.185-2.729
CHD1L	0.0321324	1.512	1.036-2.207
HS3ST3A1	0.0348272	1.497	1.029-2.178
MED4	0.00438922	1.744	1.19-2.558
COG6	0.00328059	1.792	1.215-2.644
PCCA	0.0010223	1.987	1.319-2.992
LACC1	0.00242127	1.809	1.233-2.654
RFC3	0.000329258	2.056	1.387-3.047
NOTCH2	0.0149106	1.651	1.103-2.472
HIST2H2AB	0.0321324	1.512	1.036-2.207
NT5M	0.0420031	1.481	1.014-2.164
ZDHHC20	0.00670586	1.802	1.177-2.759
EBPL	0.00139965	1.864	1.272-2.732
TNFSF11	0.000692814	1.942	1.324-2.851
PHF11	0.00462364	1.739	1.186-2.55
VPS36	0.00116714	1.883	1.285-2.759
NUFIP1	0.00256059	1.803	1.229-2.644
TRPC4	0.00130838	1.892	1.283-2.792
ZC3H13	0.0102461	1.65	1.126-2.418
CPB2	0.0179137	1.589	1.083-2.332
PCDH9	0.000817085	1.945	1.317-2.872
RNF115	0.00579128	1.798	1.185-2.729
GPALPP1	0.00365635	1.764	1.203-2.588
RGCC	0.00108735	1.906	1.294-2.805
XPO4	0.00351656	1.873	1.229-2.855
ESD	0.0132328	1.624	1.107-2.384
TRIM13	0.00232862	1.814	1.236-2.662
FMO5	0.0321324	1.512	1.036-2.207
TEX26	0.000599286	2.031	1.355-3.044
EPSTI1	0.00112428	1.891	1.289-2.775
N6AMT2	0.00351656	1.873	1.229-2.855
ATP12A	0.000499742	2.086	1.379-3.155
GPR180	0.00225211	1.881	1.254-2.82
SCEL	0.0206831	1.62	1.076-2.436
HIST2H2BF	0.0321324	1.512	1.036-2.207
SPERT	0.0154209	1.61	1.095-2.367
STK24	0.00254934	1.888	1.25-2.854
DGKH	0.000882494	1.917	1.306-2.814
AMER2	0.00120123	1.994	1.313-3.029
RB1	0.00463776	1.736	1.185-2.543
RBM26	0.0174468	1.641	1.091-2.469
N4BP2L2	0.0011101	1.961	1.308-2.94
SLC25A15	0.00846137	1.695	1.144-2.51
C1QTNF9	0.00124122	1.991	1.311-3.023
ABCC4	0.00164317	1.917	1.278-2.875
SLC46A3	0.000190282	2.161	1.442-3.24
GTF3A	0.00238615	1.912	1.259-2.905
SLC7A1	0.00190352	1.894	1.266-2.834
POU4F1	0.0412599	1.536	1.017-2.319
POSTN	0.00126048	1.896	1.285-2.797
SUCLA2	0.00438922	1.744	1.19-2.558
BRCA2	0.000763173	2.004	1.337-3.003
LIX1L	0.00579128	1.798	1.185-2.729
CDK8	0.00120123	1.994	1.313-3.029
FAM72B	0.00579128	1.798	1.185-2.729
ACP6	0.0321324	1.512	1.036-2.207
PRR20C	0.00224869	1.832	1.242-2.7
GTF2F2	0.00563114	1.718	1.171-2.52
HSPH1	0.000511343	2.049	1.367-3.07
NBPF19	0.0321324	1.512	1.036-2.207
CSNK1A1L	0.000659385	1.966	1.332-2.901
ANKRD35	0.00579128	1.798	1.185-2.729
LRRC75A	0.0412358	1.48	1.016-2.156
ZMYM5	0.0018563	1.972	1.286-3.024
GPR89A	0.00579128	1.798	1.185-2.729
PDX1	0.00122338	1.982	1.309-3
N4BP2L1	0.000763173	2.004	1.337-3.003
GSX1	0.00238615	1.912	1.259-2.905
FAM231D	0.0321324	1.512	1.036-2.207
MIPEP	0.000651721	2.07	1.362-3.144
ATP7B	0.00116714	1.883	1.285-2.759
FGF9	0.00251964	1.915	1.256-2.918
EXOSC8	0.000659385	1.966	1.332-2.901
AL354828.1	0.00247884	1.906	1.255-2.894
SGCG	0.00159751	1.96	1.291-2.978
LRCH1	0.030967	1.525	1.039-2.237
MAB21L1	0.000268062	2.079	1.402-3.081
PMP22	0.0227672	1.546	1.063-2.25
ADORA2B	0.0224229	1.548	1.064-2.253
SUGT1	0.00158116	1.855	1.264-2.722
MBNL2	0.00766678	1.752	1.16-2.646
PRR20B	0.00224869	1.832	1.242-2.7
FAM72C	0.00579128	1.798	1.185-2.729
TNFRSF13B	0.0274322	1.53	1.048-2.232
MYOCD	0.0479246	1.459	1.003-2.122
CAB39L	0.0050726	1.729	1.179-2.535

## Sheet: Table S9
Table S9. The coefficients of corresponding key molecules
mRNA		lncRNA		miRNA		CNV		SNP
ID	coefficient	ID	coefficient	ID	coefficient	ID	coefficient	ID	coefficient
GPR182	-0.07986	ENSG00000232310	-0.0269317	hsa-miR-3607-3p	-0.10501	PCDH9	0.0225279	TP53	0.589485
ADH4	-0.04841	LINC01554	-0.0149751	hsa-miR-4746-5p	0.1311	PCCA	0.0570238	LRP1B	0.76288
NEIL3	0.02774	ENSG00000256940	0.0004435	hsa-miR-1266-5p	0.15902	NBPF15	0.0811329	MUC5B	0.540473
CTHRC1	0.04465	ENSG00000173727	0.0214494	hsa-miR-452-5p	0.1301	POMP	0.133436	ARID1A	0.978832
STC2	0.06276	ENSG00000232807	0.0238985	hsa-miR-5589-3p	-0.07447	CCNA1	0.137617	DOCK2	0.773657
CDCA8	0.15825	ENSG00000222041	0.0292146					DNAH8	0.738824
		ENSG00000247595	0.0346021					DNAH17	0.982714
		ENSG00000267751	0.0379531
		ENSG00000271270	0.114901
		ENSG00000260920	0.148749
